# Supplementary material for: Functional and population genetic features of copy number variations in two dairy cattle populations
Source: BMC Genomics. 2020 Jan 28;21:89. doi: 10.1186/s12864-020-6496-1 (PMC6988284; doi:10.1186/s12864-020-6496-1)
Supplement: Supplementary file 2 — Additional file 2: Tables S1. Summary statistics for CNVs in ARS-UCD1.2 and UMD3.1. Table S2. Detailed features of CNVRs on autosomes identified in this study. Table S3. Chromosome-wide CNVR coverage based on ARS-UCD1.2. Table S4. Chromosome-wide CNVR coverage based on UMD3.1. Table S5. Comparison between CNVRs identified in the present study with previous studies in terms of count and length. Table S6. CNVRs with high Fst values (0.12 <) and the genes affected by the high Fst CNVRs. [file 12864_2020_6496_MOESM2_ESM.xlsx]

## Sheet: List_of_tables
Number	Title
Table S1	Summary statistics for CNVs in ARS-UCD1.2 and UMD3.1
Table S2	Detailed features of CNVRs on autosomes identified in this study
Table S3	Chromosome-wide CNVR coverage based on ARS-UCD1.2
Table S4	Chromosome-wide CNVR coverage based on UMD3.1
Table S5	Comparison between CNVRs identified in the present study with previous studies in terms of count and length
Table S6	CNVRs with high Fst values (0.12 <) and the genes affected by the high Fst CNVRs

## Sheet: Table S1
Table S1. Summary statistics for CNVs in ARS-UCD1.2 and UMD3.1
Genome build	Type	Number of CNVs	Mean Length	Median Length	Minimum Length	Maximum length
UMD 3.1	Deletion CNVs	16601	67951.8	29016	586	1477027
	Duplication CNVs	7663	82197.2	35084	1208	1403217
ARS-UCD 1.2	Deletion CNVs	9171	44167	19883	586	1009527
	Duplication CNVs	5101	74625.3	29281	808	1378797

## Sheet: Table S2
Table S2. Detailed features of CNVRs on autosomes identified in this study
CNVR_ID	CHR	ST_POS	END_POS	LENGTH (bp)	TYPE	MAF_TOTAL	MAF_HOL	MAF_JER
1	1	256361	493902	237542	Duplication	0.00886918	0.00952381	0.0046729
2	1	2629152	2703664	74513	Duplication	0.00221729	0.0031746	NA
3	1	5384710	5387306	2597	Duplication	0.00110865	0.0015873	NA
4	1	6739866	6742502	2637	Deletion	0.00110865	NA	NA
5	1	10610579	10620428	9850	Deletion	0.00997783	0.0111111	NA
6	1	12375077	12379124	4048	Deletion	0.00554324	0.00793651	NA
7	1	13063427	13066663	3237	Duplication	0.00221729	0.0015873	NA
8	1	14134157	14156733	22577	Deletion	0.00110865	NA	0.0046729
9	1	14490484	14497309	6826	Deletion	0.00110865	NA	0.0046729
10	1	14650978	14692744	41767	Deletion	0.00110865	NA	0.0046729
11	1	16532529	16534487	1959	Deletion	0.0842572	0.114286	0.00934579
12	1	16934519	16968699	34181	Deletion	0.00110865	NA	0.0046729
13	1	17767349	17815431	48083	Deletion	0.018847	0.0174603	0.0140187
14	1	26968734	26974846	6113	Deletion	0.018847	0.0238095	0.0046729
15	1	26988020	26994258	6239	Deletion	0.00886918	0.00952381	NA
16	1	27239572	27243793	4222	Deletion	0.00110865	0.0015873	NA
17	1	28194419	28218133	23715	Duplication	0.00221729	0.0031746	NA
18	1	29101140	29115919	14780	Deletion	0.00110865	0.0015873	NA
19	1	30117957	30132838	14882	Deletion	0.00110865	NA	0.0046729
20	1	30656578	30664210	7633	Deletion	0.00110865	0.0015873	NA
21	1	31002759	31035369	32611	Deletion	0.00221729	NA	0.0046729
22	1	33129221	33142811	13591	Deletion	0.00110865	NA	NA
23	1	33607347	33619558	12212	Deletion	0.00110865	NA	0.0046729
24	1	33672739	33684323	11585	Deletion	0.00110865	NA	0.0046729
25	1	37252092	37282884	30793	Deletion	0.00221729	0.0015873	0.0046729
26	1	37415509	37429250	13742	Complex	NA	0.0015873	0.0046729
27	1	37650976	37662565	11590	Deletion	0.00110865	0.0015873	NA
28	1	37762712	37780384	17673	Duplication	0.00332594	0.0031746	NA
29	1	39967296	39978358	11063	Deletion	0.00110865	0.0015873	NA
30	1	40940491	40970029	29539	Deletion	0.00110865	0.0015873	NA
31	1	41123236	41135509	12274	Deletion	0.00110865	NA	0.0046729
32	1	41312007	41330366	18360	Deletion	0.00443459	0.0047619	0.0046729
33	1	42469622	42589494	119873	Deletion	0.0254989	0.0349206	NA
34	1	44857817	44871773	13957	Deletion	0.00110865	0.0015873	NA
35	1	45814616	45862200	47585	Deletion	0.00110865	NA	0.0046729
36	1	46804542	46824515	19974	Deletion	0.00221729	0.0031746	NA
37	1	47679324	47682004	2681	Duplication	0.00110865	NA	NA
38	1	48581889	48599751	17863	Deletion	0.00110865	NA	0.0046729
39	1	50618034	50622082	4049	Deletion	0.00110865	0.0015873	NA
40	1	51708584	51717044	8461	Deletion	0.0110865	0.015873	NA
41	1	51816091	51837017	20927	Deletion	0.00997783	0.00634921	0.0233645
42	1	54380991	54411952	30962	Deletion	0.00110865	0.0015873	NA
43	1	58256413	58257978	1566	Duplication	0.00110865	NA	NA
44	1	62451721	62463334	11614	Deletion	0.0155211	NA	0.0560748
45	1	63812253	63816450	4198	Duplication	0.00110865	NA	0.0046729
46	1	65342858	65358926	16069	Deletion	0.00110865	0.0015873	NA
47	1	66039516	66044491	4976	Deletion	0.00332594	0.0031746	0.0046729
48	1	70142051	70170260	28210	Complex	NA	NA	0.0140187
49	1	70308895	70356510	47616	Deletion	0.00443459	0.0031746	0.0046729
50	1	75368267	75403311	35045	Deletion	0.0609756	0.0761905	0.0186916
51	1	76061512	76075987	14476	Deletion	0.00110865	0.0015873	NA
52	1	82254240	82265677	11438	Duplication	0.00221729	NA	0.0046729
53	1	84046023	84056002	9980	Deletion	0.00110865	0.0015873	NA
54	1	86891839	86909017	17179	Deletion	0.00110865	0.0015873	NA
55	1	88315951	88350151	34201	Duplication	0.00110865	NA	0.0046729
56	1	88899403	88936343	36941	Deletion	0.00221729	0.0015873	NA
57	1	90068523	90094064	25542	Deletion	0.0266075	0.0365079	NA
58	1	91047408	91050957	3550	Duplication	0.00110865	0.0015873	NA
59	1	92292602	92338143	45542	Deletion	0.00221729	NA	0.00934579
60	1	92840851	92957371	116521	Duplication	0.0476718	0.0650794	NA
61	1	93360980	93763299	402320	Deletion	0.0266075	0.0380952	NA
62	1	94206405	94209075	2671	Deletion	0.00110865	NA	0.0046729
63	1	96550160	96562060	11901	Deletion	0.00443459	NA	0.0186916
64	1	99683260	99689149	5890	Deletion	0.00110865	NA	0.0046729
65	1	101092233	101144352	52120	Deletion	0.00110865	NA	0.0046729
66	1	101642583	101675524	32942	Deletion	0.00110865	NA	0.0046729
67	1	102338521	102352380	13860	Duplication	0.00110865	NA	0.0046729
68	1	102396374	102418201	21828	Deletion	0.0110865	0.0142857	NA
69	1	103109322	103140887	31566	Duplication	0.00110865	NA	NA
70	1	104095615	104100077	4463	Deletion	0.00110865	NA	0.0046729
71	1	104955178	104961156	5979	Duplication	0.00110865	0.0015873	NA
72	1	106078265	106082878	4614	Deletion	0.00110865	0.0015873	NA
73	1	108129138	108144358	15221	Deletion	0.00110865	NA	NA
74	1	108874980	108890192	15213	Deletion	0.00221729	0.0031746	NA
75	1	112310797	112335920	25124	Duplication	0.018847	0.0047619	0.0654206
76	1	112723044	112729623	6580	Duplication	0.00110865	0.0015873	NA
77	1	113274327	113294462	20136	Deletion	0.00110865	NA	0.0046729
78	1	114510797	114546720	35924	Deletion	0.00110865	0.0015873	NA
79	1	118906994	118919734	12741	Deletion	0.00110865	0.0015873	NA
80	1	119894390	119912216	17827	Deletion	0.00332594	0.0031746	0.0046729
81	1	120061994	120065940	3947	Deletion	0.00110865	0.0015873	NA
82	1	123148878	123159285	10408	Deletion	0.00886918	NA	0.0373832
83	1	123389024	123455524	66501	Deletion	0.0698448	0.0968254	NA
84	1	124079890	124100330	20441	Duplication	0.00110865	0.0015873	NA
85	1	127275065	127296944	21880	Deletion	0.00110865	0.0015873	NA
86	1	127558085	127561259	3175	Deletion	0.00110865	NA	0.0046729
87	1	130526360	130541874	15515	Deletion	0.00221729	NA	0.0046729
88	1	130621876	130633766	11891	Deletion	0.00110865	0.0015873	NA
89	1	133341639	133380496	38858	Duplication	0.00110865	0.0015873	NA
90	1	133587749	133595987	8239	Duplication	0.00110865	0.0015873	NA
91	1	142850964	142857654	6691	Deletion	0.00110865	0.0015873	NA
92	1	144334001	144370656	36656	Deletion	0.00221729	0.0031746	NA
93	1	144394877	144468947	74071	Deletion	0.00110865	NA	0.0046729
94	1	144631779	144668715	36937	Deletion	0.00443459	0.0031746	0.00934579
95	1	145261392	145301850	40459	Deletion	0.00332594	0.0015873	0.00934579
96	1	145652140	145665673	13534	Deletion	0.00110865	NA	0.0046729
97	1	145822127	145834389	12263	Deletion	0.00110865	0.0015873	NA
98	1	146636219	146745696	109478	Duplication	0.00110865	NA	0.0046729
99	1	151977077	152025617	48541	Duplication	0.00443459	0.0015873	0.0046729
100	1	152150473	152154043	3571	Duplication	0.00110865	0.0015873	NA
101	1	157725088	157775990	50903	Duplication	0.00554324	0.00793651	NA
102	1	158523093	158527968	4876	Duplication	0.00110865	NA	0.0046729
103	2	83872	213358	129487	Complex	NA	NA	0.242991
104	2	391455	414283	22829	Duplication	0.00332594	NA	0.0140187
105	2	4198240	4208191	9952	Deletion	0.00221729	0.0031746	NA
106	2	4678647	4817997	139351	Duplication	0.00110865	NA	NA
107	2	7377103	7414723	37621	Deletion	0.00110865	NA	NA
108	2	7732865	7851788	118924	Deletion	0.00110865	0.0015873	NA
109	2	8695029	8732108	37080	Deletion	0.00221729	NA	0.00934579
110	2	9102802	9111345	8544	Duplication	0.00110865	0.0015873	NA
111	2	9175236	9187572	12337	Deletion	0.00221729	0.0031746	NA
112	2	10767798	10790326	22529	Deletion	0.00221729	NA	0.00934579
113	2	11786576	11797259	10684	Deletion	0.00110865	NA	NA
114	2	11975856	11991243	15388	Duplication	0.00110865	NA	0.0046729
115	2	12378722	12407473	28752	Deletion	0.0121951	0.0126984	0.0140187
116	2	13234494	13238973	4480	Deletion	0.0110865	0.0015873	0.0373832
117	2	14983068	15018339	35272	Deletion	0.00221729	NA	0.00934579
118	2	17126401	17132304	5904	Deletion	0.00110865	NA	0.0046729
119	2	17215321	17442090	226770	Deletion	0.00110865	0.0015873	NA
120	2	18175646	18234280	58635	Deletion	0.00110865	0.0015873	NA
121	2	18409072	18442742	33671	Deletion	0.00110865	NA	NA
122	2	19542716	19564323	21608	Deletion	0.00110865	0.0015873	NA
123	2	20779623	20804224	24602	Deletion	0.00221729	NA	NA
124	2	28892407	28915137	22731	Duplication	0.00110865	NA	0.0046729
125	2	29151595	29162878	11284	Deletion	0.00110865	0.0015873	NA
126	2	29865481	29876633	11153	Deletion	0.0321508	0.0015873	0.130841
127	2	30461274	30463341	2068	Deletion	0.00110865	NA	0.0046729
128	2	30572379	30577517	5139	Deletion	0.00221729	NA	0.00934579
129	2	31124029	31173677	49649	Deletion	0.00110865	0.0015873	NA
130	2	31717609	31727909	10301	Duplication	0.00443459	0.0047619	0.0046729
131	2	31883917	31905678	21762	Duplication	0.00221729	0.0031746	NA
132	2	32237159	32270258	33100	Deletion	0.00221729	0.0031746	NA
133	2	34034976	34056950	21975	Deletion	0.00110865	0.0015873	NA
134	2	34668580	34682713	14134	Deletion	0.00110865	NA	0.0046729
135	2	35143404	35173942	30539	Deletion	0.00886918	0.0015873	0.0327103
136	2	40143529	40160749	17221	Duplication	0.00110865	NA	0.0046729
137	2	40409538	40419889	10352	Duplication	0.00110865	0.0015873	NA
138	2	41670655	41679485	8831	Duplication	0.00110865	0.0015873	NA
139	2	42361237	42378792	17556	Deletion	0.00110865	0.0015873	NA
140	2	42911523	42916199	4677	Deletion	0.00332594	0.0047619	NA
141	2	45483664	45491157	7494	Deletion	0.0299335	0.0015873	0.116822
142	2	46378135	46386537	8403	Deletion	0.113082	0.153968	0.00934579
143	2	47738604	47762927	24324	Deletion	0.00110865	NA	NA
144	2	49886618	49901743	15126	Duplication	0.00110865	0.0015873	NA
145	2	50526528	50544029	17502	Deletion	0.0254989	0.0015873	0.0934579
146	2	51846007	51858192	12186	Duplication	0.00110865	0.0015873	NA
147	2	52238741	52251486	12746	Deletion	0.00110865	NA	0.0046729
148	2	54848038	54853127	5090	Duplication	0.00110865	NA	0.0046729
149	2	56303377	56319685	16309	Duplication	0.00110865	0.0015873	NA
150	2	56481484	56535753	54270	Deletion	0.00110865	NA	NA
151	2	57678980	57681627	2648	Duplication	0.00110865	NA	NA
152	2	61446350	61461034	14685	Duplication	0.00110865	NA	0.0046729
153	2	61899060	61922249	23190	Deletion	0.00110865	0.0015873	NA
154	2	63169738	63174956	5219	Deletion	0.00221729	NA	0.00934579
155	2	63272102	63278963	6862	Deletion	0.00110865	0.0015873	NA
156	2	63541060	63595643	54584	Duplication	0.00332594	NA	0.0140187
157	2	63602035	63613889	11855	Deletion	0.00110865	NA	0.0046729
158	2	63635054	63720458	85405	Duplication	0.00332594	NA	0.0140187
159	2	64104097	64129082	24986	Deletion	0.00110865	0.0015873	NA
160	2	65462323	65572094	109772	Deletion	0.00110865	0.0015873	NA
161	2	66092265	66144599	52335	Duplication	0.0243902	0.0333333	NA
162	2	66152506	66162367	9862	Deletion	0.00110865	0.0015873	NA
163	2	68143390	68157520	14131	Deletion	0.00110865	NA	NA
164	2	68925535	68938734	13200	Deletion	0.00110865	0.0015873	NA
165	2	75044900	75055067	10168	Deletion	0.00776053	0.00952381	NA
166	2	75351360	75357493	6134	Duplication	0.00221729	0.0031746	NA
167	2	78162567	78168888	6322	Duplication	0.0110865	0.0142857	0.0046729
168	2	82601954	82671570	69617	Deletion	0.103104	0.146032	NA
169	2	83025616	83035527	9912	Duplication	0.00110865	0.0015873	NA
170	2	90994299	91037573	43275	Deletion	0.00110865	NA	0.0046729
171	2	92874853	92896527	21675	Complex	NA	NA	NA
172	2	93215302	93234996	19695	Deletion	0.00221729	0.0031746	NA
173	2	96732810	96744859	12050	Deletion	0.00110865	0.0015873	NA
174	2	97443746	97539127	95382	Deletion	0.00110865	0.0015873	NA
175	2	98052646	98090562	37917	Duplication	0.04102	0.0587302	NA
176	2	99440584	99457428	16845	Deletion	0.00110865	0.0015873	NA
177	2	99807992	99819934	11943	Deletion	0.00110865	NA	0.0046729
178	2	100263907	100278551	14645	Deletion	0.00110865	NA	0.0046729
179	2	101422373	101444413	22041	Duplication	0.00110865	0.0015873	NA
180	2	102469516	102471206	1691	Deletion	0.00221729	0.0031746	NA
181	2	102894994	102910214	15221	Duplication	0.00110865	NA	NA
182	2	102923093	102932700	9608	Duplication	0.00110865	0.0015873	NA
183	2	106453136	106524289	71154	Deletion	0.00332594	0.0031746	0.0046729
184	2	113615339	113627478	12140	Deletion	0.00554324	0.00793651	NA
185	2	113843255	113870509	27255	Deletion	0.00110865	0.0015873	NA
186	2	114064576	114082976	18401	Duplication	0.037694	0.052381	NA
187	2	118011320	118035628	24309	Deletion	0.00110865	NA	0.0046729
188	2	118887939	118935905	47967	Deletion	0.00110865	0.0015873	NA
189	2	119714320	119729290	14971	Duplication	0.00110865	NA	NA
190	2	119951000	119997749	46750	Deletion	0.00110865	NA	0.0046729
191	2	120835626	120858081	22456	Deletion	0.00110865	0.0015873	NA
192	2	122572327	122622784	50458	Deletion	0.00221729	0.0015873	0.0046729
193	2	123735242	123851299	116058	Deletion	0.0631929	0.0793651	0.00934579
194	2	129596943	129603637	6695	Deletion	0.0232816	0.0269841	0.0186916
195	2	129786822	129826012	39191	Duplication	0.00110865	NA	NA
196	2	130719362	130785386	66025	Deletion	0.00443459	0.00634921	NA
197	2	131637224	131654461	17238	Deletion	0.00886918	0.0111111	NA
198	2	132611790	132653642	41853	Deletion	0.00221729	NA	0.00934579
199	2	133785528	133789122	3595	Deletion	0.00110865	NA	0.0046729
200	2	134721327	134726964	5638	Duplication	0.00110865	NA	NA
201	2	134965600	135000074	34475	Duplication	0.00110865	NA	NA
202	2	136116191	136188613	72423	Duplication	0.00110865	NA	NA
203	3	670139	760855	90717	Duplication	0.0498891	0.0587302	0.0280374
204	3	5507605	5534077	26473	Deletion	0.00110865	0.0015873	NA
205	3	7961056	7969328	8273	Deletion	0.0643016	0.0825397	0.00934579
206	3	10666163	10674843	8681	Deletion	0.00221729	NA	0.00934579
207	3	11712681	11749743	37063	Duplication	0.00221729	NA	0.00934579
208	3	11883899	11930020	46122	Duplication	0.00443459	0.00634921	NA
209	3	12266891	12280474	13584	Duplication	0.00110865	NA	0.0046729
210	3	13464637	13569008	104372	Complex	NA	NA	NA
211	3	14218360	14230671	12312	Deletion	0.00110865	0.0015873	NA
212	3	15079197	15280291	201095	Complex	NA	NA	0.00934579
213	3	15353756	15356507	2752	Deletion	0.00221729	0.0031746	NA
214	3	16620279	16631357	11079	Duplication	0.00110865	0.0015873	NA
215	3	17819660	18018960	199301	Duplication	0.00221729	0.0031746	NA
216	3	18288190	18290761	2572	Duplication	0.00221729	0.0031746	NA
217	3	20917796	20949426	31631	Duplication	0.00554324	0.0047619	0.00934579
218	3	24737469	24783603	46135	Duplication	0.00110865	0.0015873	NA
219	3	26985757	27923745	937989	Deletion	0.00332594	0.0047619	NA
220	3	28992932	28999503	6572	Duplication	0.00221729	NA	NA
221	3	30388449	30402895	14447	Duplication	0.00110865	NA	NA
222	3	35049680	35053202	3523	Duplication	0.00110865	NA	NA
223	3	35563305	35576537	13233	Deletion	0.00110865	0.0015873	NA
224	3	37690865	37717493	26629	Complex	NA	NA	NA
225	3	37941566	37991464	49899	Duplication	0.00443459	0.00634921	NA
226	3	38046365	38076742	30378	Deletion	0.00110865	NA	0.0046729
227	3	38088290	38107905	19616	Deletion	0.00110865	0.0015873	NA
228	3	40381169	40430354	49186	Deletion	0.00443459	0.0015873	0.0140187
229	3	40631522	40649529	18008	Duplication	0.00665188	NA	0.0186916
230	3	41257269	41276237	18969	Deletion	0.00221729	0.0031746	NA
231	3	43239550	43259473	19924	Deletion	0.00665188	NA	0.0280374
232	3	43309934	43366808	56875	Deletion	0.00110865	0.0015873	NA
233	3	45829815	45843625	13811	Deletion	0.00110865	0.0015873	NA
234	3	49328762	49358372	29611	Deletion	0.00110865	NA	0.0046729
235	3	49526251	49528203	1953	Deletion	0.00110865	NA	0.0046729
236	3	50009199	50030468	21270	Deletion	0.0254989	0.0349206	NA
237	3	51979254	52060111	80858	Deletion	0.0277162	0.0190476	0.0607477
238	3	52603131	52611705	8575	Duplication	0.00110865	0.0015873	NA
239	3	54091303	54103174	11872	Duplication	0.0110865	0.0142857	NA
240	3	54211974	54697466	485493	Complex	NA	0.0047619	NA
241	3	54793255	54851188	57934	Deletion	0.00221729	0.0015873	0.0046729
242	3	55059644	55132158	72515	Deletion	0.00221729	0.0031746	NA
243	3	55476278	55481335	5058	Deletion	0.00110865	NA	0.0046729
244	3	56076328	56083863	7536	Deletion	0.00110865	NA	0.0046729
245	3	56989677	56996888	7212	Deletion	0.00110865	0.0015873	NA
246	3	57359533	57394659	35127	Deletion	0.00443459	0.0031746	0.00934579
247	3	57691009	57723040	32032	Duplication	0.00221729	0.0031746	NA
248	3	59990303	60002826	12524	Duplication	0.00110865	NA	NA
249	3	64467937	64474649	6713	Duplication	0.00110865	0.0015873	NA
250	3	65977707	65990872	13166	Deletion	0.00110865	0.0015873	NA
251	3	66108250	66133658	25409	Deletion	0.00110865	NA	NA
252	3	66933076	66944634	11559	Deletion	0.00332594	0.0031746	0.0046729
253	3	66986318	67009395	23078	Deletion	0.00110865	NA	0.0046729
254	3	68419203	68432560	13358	Deletion	0.0199557	NA	0.0747664
255	3	69030771	69043359	12589	Duplication	0.00110865	0.0015873	NA
256	3	70607394	70618381	10988	Duplication	0.00110865	0.0015873	NA
257	3	71508538	71583091	74554	Complex	NA	NA	NA
258	3	71943101	71974491	31391	Duplication	0.00110865	NA	NA
259	3	72763119	72769878	6760	Deletion	0.00110865	0.0015873	NA
260	3	74304659	74327296	22638	Deletion	0.00110865	0.0015873	NA
261	3	75327867	75357982	30116	Deletion	0.00221729	NA	0.00934579
262	3	76208543	76225374	16832	Deletion	0.00110865	NA	0.0046729
263	3	77232248	77239178	6931	Deletion	0.00110865	NA	NA
264	3	79422509	79426354	3846	Duplication	0.00110865	0.0015873	NA
265	3	81070389	81089204	18816	Deletion	0.00110865	0.0015873	NA
266	3	84124300	84140187	15888	Deletion	0.00110865	0.0015873	NA
267	3	90596019	90610822	14804	Deletion	0.00110865	0.0015873	NA
268	3	90833120	90851558	18439	Deletion	0.00443459	0.0015873	0.0140187
269	3	92962436	92972526	10091	Deletion	0.00110865	NA	NA
270	3	93317429	93424690	107262	Duplication	0.00776053	0.00634921	NA
271	3	93856896	93936711	79816	Complex	NA	0.0031746	0.0046729
272	3	95707435	95734649	27215	Deletion	0.00110865	0.0015873	NA
273	3	96033577	96042635	9059	Deletion	0.00221729	0.0031746	NA
274	3	96460104	96466973	6870	Deletion	0.0343681	0.00634921	0.126168
275	3	96759159	96798591	39433	Deletion	0.00110865	NA	0.0046729
276	3	97093984	97095406	1423	Deletion	0.00110865	0.0015873	NA
277	3	99203708	99260362	56655	Duplication	0.0133038	0.0047619	0.0280374
278	3	99850178	99894575	44398	Deletion	0.00221729	0.0015873	0.0046729
279	3	100877909	100934735	56827	Deletion	0.00110865	0.0015873	NA
280	3	102080891	102123134	42244	Deletion	0.00110865	NA	NA
281	3	104998261	105079395	81135	Duplication	0.00110865	NA	NA
282	3	105099221	105134558	35338	Complex	NA	NA	NA
283	3	105425313	105436715	11403	Deletion	0.00110865	NA	NA
284	3	110344474	110395482	51009	Duplication	0.00110865	0.0015873	NA
285	3	111134378	111137364	2987	Deletion	0.00110865	NA	0.0046729
286	3	116978164	116992159	13996	Deletion	0.00554324	0.0015873	0.0186916
287	3	117442531	117505205	62675	Deletion	0.00554324	0.00634921	NA
288	3	118669231	118673996	4766	Deletion	0.00221729	0.0031746	NA
289	3	119285563	119315292	29730	Duplication	0.0121951	0.0142857	NA
290	3	119337850	119378630	40781	Duplication	0.00110865	0.0015873	NA
291	3	119813155	119829793	16639	Deletion	0.00776053	NA	0.0327103
292	3	119839701	119856836	17136	Deletion	0.00110865	0.0015873	NA
293	3	119862708	119873711	11004	Deletion	0.00110865	NA	0.0046729
294	3	119909594	119967672	58079	Deletion	0.00332594	0.0031746	NA
295	3	120039988	120095841	55854	Deletion	0.00221729	0.0031746	NA
296	3	120153166	120267810	114645	Deletion	0.0155211	0.0111111	0.0327103
297	3	120336422	120365931	29510	Deletion	0.00110865	0.0015873	NA
298	3	120420016	120428532	8517	Deletion	0.00110865	0.0015873	NA
299	3	120522513	120615466	92954	Duplication	0.00110865	0.0015873	NA
300	3	120789447	120838390	48944	Deletion	0.00110865	NA	0.0046729
301	4	182210	217902	35693	Deletion	0.0421286	0.0555556	NA
302	4	363732	373227	9496	Duplication	0.00110865	0.0015873	NA
303	4	937708	946240	8533	Deletion	0.00110865	0.0015873	NA
304	4	1048339	1065362	17024	Duplication	0.00332594	0.0031746	0.0046729
305	4	1499205	1507297	8093	Deletion	0.00110865	0.0015873	NA
306	4	1873737	1880185	6449	Deletion	0.00110865	0.0015873	NA
307	4	2215077	2223443	8367	Duplication	0.00110865	0.0015873	NA
308	4	3517003	3521840	4838	Duplication	0.00110865	0.0015873	NA
309	4	4007067	4023327	16261	Deletion	0.00443459	0.00634921	NA
310	4	5804220	5918656	114437	Duplication	0.00332594	0.0031746	0.0046729
311	4	6305048	6338345	33298	Deletion	0.00221729	0.0031746	NA
312	4	6695188	6709596	14409	Deletion	0.00110865	NA	0.0046729
313	4	7143431	7168643	25213	Deletion	0.00110865	0.0015873	NA
314	4	14493170	14533573	40404	Complex	NA	0.0015873	0.0046729
315	4	16047854	16094190	46337	Deletion	0.00110865	NA	NA
316	4	17622712	17637901	15190	Duplication	0.00110865	NA	NA
317	4	20472350	20495304	22955	Complex	NA	NA	0.0046729
318	4	23630889	23632820	1932	Deletion	0.00332594	0.0047619	NA
319	4	28048857	28080299	31443	Deletion	0.00110865	0.0015873	NA
320	4	28203021	28214803	11783	Deletion	0.0498891	0.0666667	0.0046729
321	4	28378147	28389868	11722	Duplication	0.0121951	NA	0.046729
322	4	28639455	28656365	16911	Deletion	0.0121951	0.0174603	NA
323	4	28700052	28717072	17021	Deletion	0.018847	0.0269841	NA
324	4	31614951	31630538	15588	Deletion	0.00110865	NA	0.0046729
325	4	32129695	32148985	19291	Deletion	0.00110865	0.0015873	NA
326	4	32509755	32521899	12145	Duplication	0.00332594	0.0047619	NA
327	4	33420436	33441919	21484	Deletion	0.0698448	0.0555556	0.0981308
328	4	34250618	34254625	4008	Duplication	0.00110865	0.0015873	NA
329	4	34686027	34695708	9682	Deletion	0.00110865	0.0015873	NA
330	4	36366873	36397125	30253	Complex	NA	NA	0.00934579
331	4	38003710	38031985	28276	Deletion	0.00110865	NA	0.0046729
332	4	38490393	38499800	9408	Duplication	0.00110865	NA	NA
333	4	39351274	39375772	24499	Deletion	0.00110865	0.0015873	NA
334	4	42209202	42222167	12966	Duplication	0.00665188	0.00952381	NA
335	4	43240881	43252122	11242	Deletion	0.075388	0.104762	0.0046729
336	4	44056289	44073998	17710	Deletion	0.00110865	0.0015873	NA
337	4	47346258	47397289	51032	Duplication	0.00110865	NA	0.0046729
338	4	50115812	50143072	27261	Deletion	0.00997783	0.0126984	NA
339	4	51064261	51078525	14265	Duplication	0.00110865	NA	NA
340	4	54005401	54025560	20160	Deletion	0.00332594	NA	0.0140187
341	4	54062446	54150784	88339	Deletion	0.00221729	0.0031746	NA
342	4	54675125	54695579	20455	Duplication	0.00443459	0.0031746	0.00934579
343	4	54868707	54960352	91646	Deletion	0.00110865	NA	0.0046729
344	4	55209053	55244303	35251	Deletion	0.00332594	NA	0.0140187
345	4	55547018	55551181	4164	Deletion	0.00110865	NA	0.0046729
346	4	58604627	58628868	24242	Deletion	0.00776053	0.0111111	NA
347	4	58879613	58920182	40570	Duplication	0.00221729	NA	0.00934579
348	4	62030852	62061393	30542	Deletion	0.00110865	0.0015873	NA
349	4	65030385	65034329	3945	Deletion	0.00665188	0.00952381	NA
350	4	66446804	66455749	8946	Deletion	0.00110865	NA	0.0046729
351	4	68392524	68532448	139925	Deletion	0.00332594	0.0047619	NA
352	4	68833870	68888482	54613	Deletion	0.00221729	NA	NA
353	4	72551892	72553903	2012	Duplication	0.00110865	NA	0.0046729
354	4	72902765	72916451	13687	Deletion	0.0266075	0.0365079	NA
355	4	73518322	73545901	27580	Deletion	0.00665188	0.00952381	NA
356	4	73791766	73793710	1945	Duplication	0.00110865	0.0015873	NA
357	4	74459225	74472796	13572	Deletion	0.00110865	0.0015873	NA
358	4	75653460	75681343	27884	Duplication	0.00110865	0.0015873	NA
359	4	77700243	77707939	7697	Deletion	0.00110865	NA	0.0046729
360	4	80626480	80638204	11725	Deletion	0.00332594	0.0031746	NA
361	4	82550815	82565855	15041	Deletion	0.00221729	0.0031746	NA
362	4	82698947	82740424	41478	Duplication	0.0964523	0.130159	NA
363	4	83206094	83212355	6262	Deletion	0.00776053	0.00793651	NA
364	4	83244569	83255391	10823	Deletion	0.00110865	0.0015873	NA
365	4	83540447	83586199	45753	Duplication	0.00221729	0.0015873	NA
366	4	83782124	83870268	88145	Deletion	0.00110865	0.0015873	NA
367	4	84594080	84597980	3901	Deletion	0.00332594	0.0015873	0.00934579
368	4	84760199	84769310	9112	Deletion	0.00221729	0.0031746	NA
369	4	86277815	86284581	6767	Duplication	0.00110865	0.0015873	NA
370	4	89680889	89693067	12179	Deletion	0.00110865	0.0015873	NA
371	4	91441317	91497709	56393	Duplication	0.00443459	0.00634921	NA
372	4	93088103	93103070	14968	Deletion	0.00110865	0.0015873	NA
373	4	94310305	94314718	4414	Duplication	0.00332594	0.0031746	0.0046729
374	4	96887794	96905568	17775	Duplication	0.00110865	0.0015873	NA
375	4	98027291	98052763	25473	Deletion	0.00110865	NA	NA
376	4	98904676	99151645	246970	Duplication	0.0288248	0.0380952	NA
377	4	99279775	99375533	95759	Duplication	0.0121951	NA	0.0514019
378	4	99776893	99791344	14452	Deletion	0.00110865	0.0015873	NA
379	4	105086251	105160865	74615	Deletion	0.0421286	0.052381	0.0140187
380	4	105193283	105304020	110738	Duplication	0.094235	0.0380952	0.238318
381	4	105558892	105562354	3463	Duplication	0.00221729	0.0015873	0.0046729
382	4	105567518	105592184	24667	Duplication	0.00110865	0.0015873	NA
383	4	105841433	105960151	118719	Duplication	0.00332594	NA	0.0140187
384	4	106381848	106435387	53540	Duplication	0.0465632	0.0539683	0.0233645
385	4	107208282	107211781	3500	Deletion	0.00110865	0.0015873	NA
386	4	107317039	107351703	34665	Duplication	0.037694	0.0285714	0.0560748
387	4	107923412	107930188	6777	Deletion	0.00110865	0.0015873	NA
388	4	107988642	107995021	6380	Deletion	0.00221729	0.0031746	NA
389	4	108265106	108301086	35981	Duplication	0.0354767	0.0460317	0.00934579
390	4	112837075	112934882	97808	Complex	NA	NA	0.088785
391	4	113520583	113526332	5750	Duplication	0.00110865	0.0015873	NA
392	4	115333076	115396286	63211	Duplication	0.00221729	0.0031746	NA
393	4	115739884	115774390	34507	Deletion	0.00110865	0.0015873	NA
394	4	116181108	116182315	1208	Duplication	0.00110865	NA	0.0046729
395	4	116185526	116187043	1518	Duplication	0.00110865	0.0015873	NA
396	4	117362940	117376806	13867	Deletion	0.00110865	0.0015873	NA
397	5	32329	133163	100835	Duplication	0.00554324	0.00793651	NA
398	5	3257360	3268610	11251	Deletion	0.00443459	0.0031746	NA
399	5	3393262	3405898	12637	Duplication	0.00110865	0.0015873	NA
400	5	3457055	3467933	10879	Duplication	0.00221729	NA	0.00934579
401	5	4528494	4547852	19359	Deletion	0.0620843	0.0428571	0.121495
402	5	7930463	7934051	3589	Deletion	0.00110865	NA	0.0046729
403	5	8270201	8274024	3824	Duplication	0.00221729	0.0031746	NA
404	5	11362618	11399806	37189	Deletion	0.00332594	0.0047619	NA
405	5	12685279	12691294	6016	Duplication	0.00221729	0.0031746	NA
406	5	12900205	12909101	8897	Deletion	0.00221729	NA	0.00934579
407	5	14638005	14645805	7801	Deletion	0.00110865	0.0015873	NA
408	5	17081501	17115279	33779	Deletion	0.00110865	0.0015873	NA
409	5	17309980	17318496	8517	Deletion	0.00110865	0.0015873	NA
410	5	17375330	17378791	3462	Duplication	0.00110865	NA	NA
411	5	17420535	17448299	27765	Duplication	0.00110865	0.0015873	NA
412	5	17483407	17493153	9747	Deletion	0.00221729	0.0031746	NA
413	5	23177787	23189294	11508	Duplication	0.00110865	0.0015873	NA
414	5	24722836	24743653	20818	Deletion	0.00110865	NA	0.0046729
415	5	28801604	28805925	4322	Deletion	0.00110865	0.0015873	NA
416	5	30323878	30419020	95143	Duplication	0.00110865	NA	NA
417	5	31728971	31749958	20988	Deletion	0.00332594	0.0047619	NA
418	5	35862856	35866692	3837	Duplication	0.00110865	0.0015873	NA
419	5	39951366	39966603	15238	Deletion	0.00332594	0.0047619	NA
420	5	40379424	40436683	57260	Deletion	0.00221729	0.0031746	NA
421	5	40622221	40629890	7670	Deletion	0.00110865	0.0015873	NA
422	5	41608683	41620480	11798	Deletion	0.00110865	0.0015873	NA
423	5	41831931	41851778	19848	Deletion	0.00110865	NA	0.0046729
424	5	41896975	41924617	27643	Deletion	0.00221729	0.0031746	NA
425	5	44180573	44193229	12657	Deletion	0.00110865	0.0015873	NA
426	5	44617429	44631752	14324	Deletion	0.00554324	0.00793651	NA
427	5	45125171	45162087	36917	Deletion	0.00221729	0.0031746	NA
428	5	49024375	49031581	7207	Duplication	0.00554324	0.0047619	0.0046729
429	5	49758339	49770524	12186	Deletion	0.00110865	NA	0.0046729
430	5	50085217	50106912	21696	Deletion	0.00776053	0.0111111	NA
431	5	51986909	51995171	8263	Deletion	0.00110865	NA	0.0046729
432	5	52978522	52993937	15416	Deletion	0.00110865	0.0015873	NA
433	5	54698174	54712141	13968	Deletion	0.00221729	NA	0.0046729
434	5	55756748	55836286	79539	Duplication	0.00110865	0.0015873	NA
435	5	56042169	56108889	66721	Duplication	0.00221729	0.0031746	NA
436	5	57694931	57883461	188531	Complex	NA	NA	NA
437	5	58141411	58178090	36680	Deletion	0.0199557	0.0222222	0.0186916
438	5	58484356	58530852	46497	Deletion	0.00776053	0.00634921	0.0140187
439	5	58986587	59241566	254980	Duplication	0.0110865	0.0142857	0.0046729
440	5	59477581	59532862	55282	Deletion	0.00443459	0.0031746	0.0046729
441	5	63640293	63645080	4788	Deletion	0.00110865	0.0015873	NA
442	5	68628550	68637838	9289	Deletion	0.00221729	0.0031746	NA
443	5	74471391	74506275	34885	Duplication	0.00332594	0.0047619	NA
444	5	76149673	76419938	270266	Complex	NA	NA	NA
445	5	76666195	76672433	6239	Deletion	0.00110865	NA	0.0046729
446	5	77819208	77831558	12351	Duplication	0.00221729	0.0015873	0.0046729
447	5	79548341	79568223	19883	Deletion	0.0421286	0.0603175	NA
448	5	84778295	84784312	6018	Deletion	0.00110865	NA	0.0046729
449	5	85286007	85287921	1915	Deletion	0.00665188	0.00952381	NA
450	5	90613026	90615285	2260	Duplication	0.00221729	0.0015873	NA
451	5	90618582	90623036	4455	Deletion	0.00110865	0.0015873	NA
452	5	91541013	91543985	2973	Duplication	0.00110865	0.0015873	NA
453	5	91807182	91820159	12978	Deletion	0.00665188	NA	0.0280374
454	5	92628504	92664429	35926	Deletion	0.00110865	NA	0.0046729
455	5	93521394	93527214	5821	Deletion	0.0266075	NA	0.0981308
456	5	97425670	97460610	34941	Deletion	0.00221729	0.0031746	NA
457	5	99038096	99050712	12617	Deletion	0.00110865	NA	0.0046729
458	5	99348664	99410453	61790	Duplication	0.0166297	0.0238095	NA
459	5	99643278	99649261	5984	Duplication	0.00110865	0.0015873	NA
460	5	102279485	102299096	19612	Deletion	0.00443459	NA	0.0186916
461	5	102773394	103101288	327895	Complex	NA	NA	NA
462	5	103148226	103154661	6436	Duplication	0.0110865	0.015873	NA
463	5	103317687	103361802	44116	Complex	NA	NA	0.0934579
464	5	103422046	103425931	3886	Deletion	0.00110865	NA	0.0046729
465	5	106738875	106772366	33492	Duplication	0.0144124	0.0190476	NA
466	5	108171744	108191164	19421	Duplication	0.00110865	NA	0.0046729
467	5	108532269	108551577	19309	Deletion	0.0365854	0.0015873	0.149533
468	5	110186268	110258876	72609	Complex	NA	NA	0.0046729
469	5	110603358	110611239	7882	Deletion	0.00110865	NA	NA
470	5	114626181	114676386	50206	Duplication	0.00443459	0.00634921	NA
471	5	115740445	115820711	80267	Duplication	0.00110865	NA	NA
472	5	116268372	116279326	10955	Deletion	0.00110865	NA	0.0046729
473	5	116539122	116577588	38467	Duplication	0.0177384	0.0238095	NA
474	5	117242330	117246035	3706	Deletion	0.00110865	NA	0.0046729
475	5	117713449	117975031	261583	Complex	NA	0.0015873	NA
476	5	118331740	118358717	26978	Deletion	0.00221729	0.0015873	0.0046729
477	5	118613898	118617952	4055	Deletion	0.00332594	0.0047619	NA
478	5	118636911	118660753	23843	Deletion	0.0144124	0.0206349	NA
479	5	118770525	118778372	7848	Deletion	0.00110865	NA	0.0046729
480	5	119188283	119207587	19305	Duplication	0.00110865	0.0015873	NA
481	5	119551451	119558721	7271	Deletion	0.00110865	0.0015873	NA
482	5	119633261	119682002	48742	Deletion	0.00221729	0.0031746	NA
483	5	119848197	119868774	20578	Duplication	0.00110865	NA	NA
484	5	120005499	120074643	69145	Deletion	0.00221729	NA	0.00934579
485	6	188606	206650	18045	Duplication	0.00554324	0.00634921	0.0046729
486	6	377725	492748	115024	Duplication	0.0210643	0.0301587	NA
487	6	1089137	1124761	35625	Complex	NA	NA	NA
488	6	3206882	3241779	34898	Duplication	0.0199557	0.0269841	NA
489	6	3629382	3641342	11961	Deletion	0.00665188	0.00793651	NA
490	6	6012892	6019657	6766	Deletion	0.00110865	NA	0.0046729
491	6	7376276	7414619	38344	Deletion	0.00110865	0.0015873	NA
492	6	7862729	7907346	44618	Deletion	0.00110865	0.0015873	NA
493	6	9154904	9189316	34413	Deletion	0.00110865	0.0015873	NA
494	6	9420519	9424931	4413	Duplication	0.00110865	NA	NA
495	6	9559861	9571042	11182	Deletion	0.0144124	NA	0.0607477
496	6	10287788	10295754	7967	Duplication	0.00110865	NA	NA
497	6	11680693	11690457	9765	Deletion	0.0210643	0.0174603	0.0186916
498	6	15816446	15838580	22135	Deletion	0.00110865	NA	NA
499	6	18333941	18364684	30744	Duplication	0.018847	0.0222222	0.00934579
500	6	18480011	18541830	61820	Deletion	0.00110865	0.0015873	NA
501	6	18938969	18954331	15363	Deletion	0.00443459	0.0015873	0.0140187
502	6	22781422	22810997	29576	Deletion	0.00110865	NA	0.0046729
503	6	25820610	25837058	16449	Deletion	0.00221729	0.0031746	NA
504	6	26536601	26550644	14044	Duplication	0.00221729	0.0031746	NA
505	6	27799238	27811510	12273	Deletion	0.00110865	0.0015873	NA
506	6	31590806	31628580	37775	Deletion	0.00332594	0.0031746	NA
507	6	32358947	32438836	79890	Duplication	0.00221729	0.0031746	NA
508	6	34248658	34255649	6992	Deletion	0.00110865	0.0015873	NA
509	6	34533987	34551087	17101	Deletion	0.00110865	0.0015873	NA
510	6	35038824	35068821	29998	Duplication	0.0133038	0.0174603	NA
511	6	37695352	37741893	46542	Deletion	0.00665188	0.00952381	NA
512	6	38114161	38116481	2321	Deletion	0.00110865	0.0015873	NA
513	6	40449692	40459898	10207	Duplication	0.00110865	0.0015873	NA
514	6	46881429	46886127	4699	Duplication	0.00110865	NA	NA
515	6	47554183	47562460	8278	Duplication	0.00776053	0.0111111	NA
516	6	47925961	47950837	24877	Deletion	0.00110865	0.0015873	NA
517	6	48507791	48523865	16075	Duplication	0.0232816	0.0333333	NA
518	6	49436559	49456229	19671	Deletion	0.00110865	NA	0.0046729
519	6	50911234	51052041	140808	Deletion	0.00110865	0.0015873	NA
520	6	51704975	51727016	22042	Duplication	0.00221729	0.0015873	0.0046729
521	6	51862127	52209792	347666	Deletion	0.078714	0.0968254	0.00934579
522	6	52488735	52503737	15003	Deletion	0.00221729	NA	0.00934579
523	6	52903184	52924167	20984	Complex	NA	NA	NA
524	6	52945981	52949908	3928	Duplication	0.00110865	NA	NA
525	6	54000537	54017720	17184	Deletion	0.00332594	0.0031746	NA
526	6	54870099	54895952	25854	Deletion	0.00332594	0.0031746	0.0046729
527	6	55709188	55719468	10281	Deletion	0.00110865	0.0015873	NA
528	6	55821793	55837221	15429	Deletion	0.0243902	0.00793651	0.046729
529	6	56656915	56670805	13891	Deletion	0.0620843	0.0825397	NA
530	6	58289513	58291242	1730	Deletion	0.00110865	0.0015873	NA
531	6	59090852	59208696	117845	Complex	NA	NA	NA
532	6	61987910	62000586	12677	Deletion	0.00221729	0.0031746	NA
533	6	64299789	64320892	21104	Deletion	0.00443459	0.00634921	NA
534	6	69819309	70050851	231543	Deletion	0.00110865	0.0015873	NA
535	6	73486241	73522761	36521	Deletion	0.00110865	NA	0.0046729
536	6	74758305	74828748	70444	Duplication	0.00110865	NA	NA
537	6	75418358	75472831	54474	Deletion	0.00332594	NA	0.0140187
538	6	78198945	78218541	19597	Deletion	0.00110865	NA	0.0046729
539	6	79016864	79052234	35371	Deletion	0.0964523	0.136508	NA
540	6	79274588	79279122	4535	Deletion	0.0288248	0.031746	0.0186916
541	6	79761482	79792623	31142	Deletion	0.00110865	NA	0.0046729
542	6	79806727	79839057	32331	Deletion	0.00554324	0.0047619	0.00934579
543	6	80269768	80308515	38748	Duplication	0.00110865	0.0015873	NA
544	6	80829847	80839555	9709	Deletion	0.00221729	0.0015873	0.0046729
545	6	80884486	80904653	20168	Deletion	0.00221729	0.0031746	NA
546	6	82426871	82469698	42828	Deletion	0.00443459	0.00634921	NA
547	6	84395081	84428819	33739	Deletion	0.174058	0.244444	NA
548	6	86762457	86764975	2519	Deletion	0.00110865	NA	0.0046729
549	6	89003807	89021888	18082	Deletion	0.00110865	0.0015873	NA
550	6	89789616	89794467	4852	Deletion	0.00110865	0.0015873	NA
551	6	90902521	90916903	14383	Deletion	0.00110865	NA	0.0046729
552	6	92084206	92094895	10690	Deletion	0.00332594	0.0047619	NA
553	6	94288568	94292779	4212	Deletion	0.00332594	0.0031746	0.0046729
554	6	95779256	95804892	25637	Deletion	0.00110865	NA	0.0046729
555	6	97137429	97156360	18932	Deletion	0.00110865	0.0015873	NA
556	6	101632089	101644152	12064	Deletion	0.00110865	NA	0.0046729
557	6	106904348	106938972	34625	Deletion	0.00110865	NA	0.0046729
558	6	109779374	109784228	4855	Duplication	0.00110865	0.0015873	NA
559	6	114186016	114233599	47584	Duplication	0.00110865	NA	NA
560	6	114454281	114498127	43847	Complex	NA	0.0015873	0.00934579
561	6	114533908	114659715	125808	Complex	NA	NA	0.0046729
562	6	114727815	115064559	336745	Complex	NA	NA	NA
563	6	115093904	115469490	375587	Complex	NA	NA	0.0046729
564	6	115483781	115520175	36395	Complex	NA	NA	0.0046729
565	6	115539235	115635065	95831	Complex	NA	NA	NA
566	6	115642260	115684465	42206	Deletion	0.00110865	0.0015873	NA
567	6	115832321	115899323	67003	Duplication	0.00110865	0.0015873	NA
568	6	116441231	116669816	228586	Complex	NA	NA	0.0046729
569	6	116757590	116818420	60831	Deletion	0.00886918	0.0047619	0.0140187
570	6	116990469	117308563	318095	Duplication	0.00332594	0.0031746	0.0046729
571	6	117329729	117411122	81394	Deletion	0.00886918	0.0047619	0.0233645
572	6	117470280	117498176	27897	Deletion	0.00332594	0.0015873	0.00934579
573	6	117776264	117792640	16377	Duplication	0.0121951	0.00634921	0.0280374
574	7	328540	374952	46413	Deletion	0.00221729	0.0031746	NA
575	7	1950283	1966045	15763	Deletion	0.00110865	0.0015873	NA
576	7	2676910	2683634	6725	Deletion	0.00221729	0.0031746	NA
577	7	2909955	2934243	24289	Deletion	0.00110865	0.0015873	NA
578	7	3271473	3356618	85146	Deletion	0.00110865	0.0015873	NA
579	7	6186069	6202173	16105	Deletion	0.00221729	0.0031746	NA
580	7	8463220	8552851	89632	Deletion	0.0343681	NA	0.126168
581	7	8595708	8644832	49125	Deletion	0.0144124	0.0047619	0.0420561
582	7	8786159	10602763	1816605	Complex	NA	NA	NA
583	7	10946629	11060149	113521	Deletion	0.00110865	0.0015873	NA
584	7	11394736	11403649	8914	Deletion	0.00110865	NA	0.0046729
585	7	13689912	13718045	28134	Duplication	0.00332594	0.0047619	NA
586	7	13966281	13981899	15619	Deletion	0.0454545	0.0412698	0.0607477
587	7	14027335	14090516	63182	Complex	NA	NA	NA
588	7	18186923	18203433	16511	Deletion	0.00110865	NA	0.0046729
589	7	20718175	20743355	25181	Deletion	0.00110865	NA	NA
590	7	22861779	22904204	42426	Deletion	0.00332594	0.0015873	0.00934579
591	7	23584469	23589574	5106	Deletion	0.0232816	0.031746	NA
592	7	24990367	24998871	8505	Deletion	0.00110865	NA	NA
593	7	27670789	27674212	3424	Duplication	0.00110865	NA	0.0046729
594	7	28257511	28314035	56525	Deletion	0.00997783	0.00634921	0.0186916
595	7	28613892	28664828	50937	Duplication	0.00332594	0.0047619	NA
596	7	29486944	29491899	4956	Deletion	0.00110865	0.0015873	NA
597	7	29583201	29611555	28355	Deletion	0.00110865	0.0015873	NA
598	7	30998566	31045419	46854	Deletion	0.00332594	0.0031746	0.0046729
599	7	32142713	32156991	14279	Deletion	0.00110865	NA	0.0046729
600	7	34518825	34558040	39216	Deletion	0.00110865	0.0015873	NA
601	7	37673458	37719148	45691	Deletion	0.00110865	0.0015873	NA
602	7	37742305	37772620	30316	Deletion	0.00443459	NA	0.0186916
603	7	40986842	41018018	31177	Deletion	0.00332594	0.0047619	NA
604	7	41181360	41204504	23145	Deletion	0.0221729	0.0190476	0.0373832
605	7	41391178	41461863	70686	Complex	NA	NA	NA
606	7	41582849	41814215	231367	Complex	NA	NA	NA
607	7	41958721	42002503	43783	Duplication	0.00886918	0.00634921	0.0140187
608	7	43857413	43904171	46759	Deletion	0.00110865	NA	0.0046729
609	7	44484388	44523678	39291	Duplication	0.00110865	0.0015873	NA
610	7	44748780	44792442	43663	Deletion	0.00110865	0.0015873	NA
611	7	46205865	46280112	74248	Complex	NA	NA	0.00934579
612	7	51628890	51652762	23873	Duplication	0.00110865	0.0015873	NA
613	7	52179498	52204087	24590	Deletion	0.00110865	0.0015873	NA
614	7	55783861	55784960	1100	Duplication	0.00110865	0.0015873	NA
615	7	59736588	59738832	2245	Duplication	0.00665188	0.00952381	NA
616	7	62682578	62685254	2677	Duplication	0.00332594	NA	0.0140187
617	7	63518609	63527203	8595	Deletion	0.00332594	0.0047619	NA
618	7	63787921	63876646	88726	Deletion	0.00776053	0.00952381	NA
619	7	63911190	63943963	32774	Deletion	0.00110865	0.0015873	NA
620	7	64018307	64038110	19804	Complex	NA	NA	NA
621	7	67766215	67768125	1911	Duplication	0.00110865	0.0015873	NA
622	7	68167054	68250577	83524	Deletion	0.0133038	0.0015873	0.046729
623	7	68621021	68776853	155833	Duplication	0.00776053	0.0111111	NA
624	7	71952066	71959159	7094	Duplication	0.00443459	NA	0.0046729
625	7	74353943	74391550	37608	Duplication	0.00665188	0.00952381	NA
626	7	75409504	75431296	21793	Deletion	0.00110865	0.0015873	NA
627	7	76224406	76306268	81863	Deletion	0.00443459	0.0031746	0.0046729
628	7	76402523	76464440	61918	Deletion	0.00110865	0.0015873	NA
629	7	77321731	77327414	5684	Deletion	0.00554324	NA	0.0233645
630	7	80604167	80641356	37190	Deletion	0.00221729	0.0015873	0.0046729
631	7	81379124	81398286	19163	Deletion	0.0277162	0.0333333	0.00934579
632	7	83634956	83641811	6856	Deletion	0.00110865	0.0015873	NA
633	7	84781326	84811484	30159	Deletion	0.0177384	0.0174603	0.00934579
634	7	84941909	84955756	13848	Deletion	0.00110865	0.0015873	NA
635	7	85121385	85129283	7899	Deletion	0.0709534	0.0984127	0.0046729
636	7	85278564	85312268	33705	Complex	NA	0.0015873	0.0046729
637	7	85927072	85933720	6649	Deletion	0.00110865	NA	0.0046729
638	7	85965693	85973368	7676	Deletion	0.00110865	NA	0.0046729
639	7	93902272	93918707	16436	Deletion	0.00776053	NA	0.0280374
640	7	96696717	96706235	9519	Deletion	0.206208	0.288889	0.00934579
641	7	96914674	96920932	6259	Deletion	0.00443459	0.0031746	NA
642	7	97629287	97640783	11497	Duplication	0.0388027	0.052381	0.00934579
643	7	98084114	98133234	49121	Deletion	0.00110865	0.0015873	NA
644	7	98300424	98304773	4350	Deletion	0.00110865	0.0015873	NA
645	7	99440362	99473443	33082	Deletion	0.00110865	0.0015873	NA
646	7	100460071	100472543	12473	Deletion	0.00110865	NA	0.0046729
647	7	104003957	104013675	9719	Deletion	0.00776053	0.0111111	NA
648	7	105085880	105129491	43612	Deletion	0.00110865	NA	0.0046729
649	7	105198339	105223194	24856	Deletion	0.018847	NA	0.0747664
650	8	124651	170361	45711	Complex	NA	NA	0.00934579
651	8	646083	668424	22342	Deletion	0.00110865	0.0015873	NA
652	8	1398378	1403154	4777	Duplication	0.00110865	NA	NA
653	8	3376473	3389399	12927	Deletion	0.00110865	0.0015873	NA
654	8	4273155	4276578	3424	Deletion	0.00110865	0.0015873	NA
655	8	7416287	7442793	26507	Deletion	0.00110865	0.0015873	NA
656	8	9625616	9636184	10569	Deletion	0.00110865	NA	NA
657	8	12485995	12498559	12565	Deletion	0.00110865	NA	NA
658	8	13079867	13131289	51423	Deletion	0.103104	0.142857	NA
659	8	13227548	13256148	28601	Deletion	0.00110865	0.0015873	NA
660	8	15430666	15446107	15442	Deletion	0.00665188	0.00952381	NA
661	8	21224937	21236045	11109	Deletion	0.107539	0.152381	NA
662	8	22769741	22809303	39563	Duplication	0.00110865	0.0015873	NA
663	8	22944758	23025301	80544	Deletion	0.00443459	NA	0.0140187
664	8	24961237	24979200	17964	Duplication	0.00221729	0.0031746	NA
665	8	27015096	27024073	8978	Deletion	0.00221729	NA	0.00934579
666	8	27031178	27179633	148456	Complex	NA	NA	0.0046729
667	8	28648504	28654148	5645	Complex	NA	NA	0.0046729
668	8	30045824	30062912	17089	Deletion	0.00110865	0.0015873	NA
669	8	32240711	32274534	33824	Deletion	0.00110865	0.0015873	NA
670	8	32287303	32331841	44539	Complex	NA	0.0015873	0.0046729
671	8	32497616	32842265	344650	Deletion	0.0144124	0.0206349	NA
672	8	32871855	32879092	7238	Deletion	0.0288248	0.0222222	0.046729
673	8	34528550	34571711	43162	Deletion	0.0121951	0.015873	NA
674	8	34933119	34976012	42894	Duplication	0.00110865	NA	0.0046729
675	8	35517631	35553243	35613	Deletion	0.00332594	NA	0.0140187
676	8	35565267	35570684	5418	Deletion	0.00110865	NA	0.0046729
677	8	36014615	36035491	20877	Deletion	0.00110865	NA	0.0046729
678	8	38170441	38189026	18586	Duplication	0.00110865	0.0015873	NA
679	8	38320905	38321490	586	Deletion	0.00110865	0.0015873	NA
680	8	38331262	38356410	25149	Deletion	0.00110865	0.0015873	NA
681	8	39821702	39832903	11202	Deletion	0.00110865	0.0015873	NA
682	8	41127423	41163046	35624	Deletion	0.00110865	NA	0.0046729
683	8	45819002	45825132	6131	Deletion	0.00443459	0.0047619	NA
684	8	45866027	45875018	8992	Deletion	0.00110865	NA	0.0046729
685	8	46434812	46450354	15543	Duplication	0.00554324	0.00793651	NA
686	8	46912710	46917686	4977	Duplication	0.00221729	0.0031746	NA
687	8	47016150	47043303	27154	Deletion	0.00221729	0.0031746	NA
688	8	51305865	51324949	19085	Deletion	0.00110865	0.0015873	NA
689	8	53265043	53281791	16749	Duplication	0.00110865	NA	0.0046729
690	8	54676774	54717874	41101	Deletion	0.0587583	0.0047619	0.21028
691	8	57893480	57925532	32053	Deletion	0.00110865	0.0015873	NA
692	8	58342230	58365589	23360	Deletion	0.00110865	NA	0.0046729
693	8	59497885	59505623	7739	Deletion	0.00110865	NA	0.0046729
694	8	61212042	61261118	49077	Complex	NA	NA	0.0046729
695	8	65629893	65661808	31916	Duplication	0.00110865	0.0015873	NA
696	8	68814711	68836510	21800	Duplication	0.00110865	NA	NA
697	8	69746687	69803583	56897	Duplication	0.00110865	0.0015873	NA
698	8	69883226	69899839	16614	Deletion	0.00110865	NA	0.0046729
699	8	70187033	70193935	6903	Duplication	0.00110865	0.0015873	NA
700	8	72862797	72873812	11016	Deletion	0.00110865	0.0015873	NA
701	8	76330855	76348332	17478	Deletion	0.097561	0.0412698	0.271028
702	8	78663073	78671352	8280	Deletion	0.00997783	NA	0.0420561
703	8	79127829	79140878	13050	Deletion	0.0199557	0.0285714	NA
704	8	79347993	79370186	22194	Deletion	0.00110865	0.0015873	NA
705	8	80307668	80313731	6064	Deletion	0.00110865	NA	0.0046729
706	8	86728853	86733778	4926	Deletion	0.00110865	NA	0.0046729
707	8	87949911	87960883	10973	Deletion	0.00332594	0.0047619	NA
708	8	90190684	90195204	4521	Deletion	0.00110865	NA	NA
709	8	91558769	91594259	35491	Deletion	0.00221729	NA	0.00934579
710	8	92545021	92564681	19661	Deletion	0.00110865	NA	0.0046729
711	8	92747513	92765998	18486	Complex	NA	0.0015873	0.0046729
712	8	93141384	93212752	71369	Deletion	0.00110865	NA	0.0046729
713	8	94184200	94294159	109960	Deletion	0.00665188	0.0047619	0.0140187
714	8	94468696	94522106	53411	Deletion	0.0875831	0.0634921	0.158879
715	8	100905954	100916538	10585	Deletion	0.00110865	NA	NA
716	8	101173054	101185029	11976	Duplication	0.00110865	0.0015873	NA
717	8	101657909	101668278	10370	Deletion	0.00110865	0.0015873	NA
718	8	101806229	101992830	186602	Deletion	0.00332594	0.0015873	0.00934579
719	8	103484976	103563463	78488	Complex	NA	NA	NA
720	8	111656288	111667818	11531	Deletion	0.00332594	0.0047619	NA
721	9	1961996	2008065	46070	Duplication	0.00221729	0.0015873	NA
722	9	2194700	2198822	4123	Deletion	0.00443459	0.0031746	0.00934579
723	9	2874530	2883388	8859	Deletion	0.00110865	0.0015873	NA
724	9	3178789	3203477	24689	Deletion	0.00110865	0.0015873	NA
725	9	3600318	3602665	2348	Duplication	0.00776053	0.00952381	NA
726	9	3757465	3760891	3427	Deletion	0.00110865	0.0015873	NA
727	9	3811203	3855453	44251	Duplication	0.00332594	0.0031746	NA
728	9	5058100	5071762	13663	Duplication	0.00110865	NA	0.0046729
729	9	5385054	5408530	23477	Duplication	0.00110865	NA	NA
730	9	5504954	5521358	16405	Duplication	0.00110865	0.0015873	NA
731	9	5835004	5848303	13300	Duplication	0.00110865	0.0015873	NA
732	9	5905855	5938323	32469	Deletion	0.00110865	NA	0.0046729
733	9	6107985	6134743	26759	Complex	NA	NA	0.0233645
734	9	6558828	6577228	18401	Deletion	0.00110865	NA	0.0046729
735	9	6835177	6854822	19646	Deletion	0.00665188	0.0031746	0.00934579
736	9	7136225	7215840	79616	Deletion	0.00110865	NA	0.0046729
737	9	13658297	13665245	6949	Deletion	0.0133038	0.0174603	NA
738	9	14024923	14038516	13594	Duplication	0.00332594	0.0031746	NA
739	9	16109146	16119991	10846	Deletion	0.00110865	0.0015873	NA
740	9	16553656	16567408	13753	Deletion	0.00110865	0.0015873	NA
741	9	16814451	16830399	15949	Deletion	0.00110865	0.0015873	NA
742	9	16869448	16884903	15456	Deletion	0.0266075	0.0031746	0.102804
743	9	22988932	23005171	16240	Deletion	0.00110865	0.0015873	NA
744	9	23032098	23042525	10428	Duplication	0.00221729	0.0031746	NA
745	9	23525436	23534478	9043	Deletion	0.00110865	0.0015873	NA
746	9	27239287	27244367	5081	Deletion	0.00110865	NA	0.0046729
747	9	27592798	27606740	13943	Deletion	0.00110865	0.0015873	NA
748	9	30269376	30286216	16841	Deletion	0.00110865	NA	0.0046729
749	9	30539303	30579950	40648	Deletion	0.0665188	0.00634921	0.242991
750	9	30715070	30727792	12723	Duplication	0.00110865	0.0015873	NA
751	9	30802063	30814924	12862	Deletion	0.00110865	0.0015873	NA
752	9	31446819	31466034	19216	Deletion	0.00110865	0.0015873	NA
753	9	36465754	36482629	16876	Deletion	0.00665188	0.0031746	0.0186916
754	9	37727498	37734137	6640	Deletion	0.0133038	0.0190476	NA
755	9	38896843	38967524	70682	Duplication	0.00110865	0.0015873	NA
756	9	44715764	44875567	159804	Duplication	0.0953437	0.133333	NA
757	9	47489202	47760100	270899	Deletion	0.00554324	0.00634921	NA
758	9	47930182	47959232	29051	Deletion	0.00110865	NA	0.0046729
759	9	48144158	48153250	9093	Deletion	0.00110865	0.0015873	NA
760	9	49339416	49344642	5227	Deletion	0.00554324	NA	0.0233645
761	9	50058771	50060470	1700	Deletion	0.00110865	0.0015873	NA
762	9	50517434	50526133	8700	Deletion	0.00665188	NA	0.0280374
763	9	50624223	50637996	13774	Deletion	0.00110865	0.0015873	NA
764	9	50799189	50802685	3497	Deletion	0.00332594	0.0047619	NA
765	9	51572788	51576699	3912	Duplication	0.00110865	NA	0.0046729
766	9	53102468	53108085	5618	Deletion	0.00665188	0.00952381	NA
767	9	54121979	54144664	22686	Duplication	0.00110865	NA	0.0046729
768	9	54902686	54906530	3845	Deletion	0.00110865	NA	NA
769	9	55074875	55138742	63868	Deletion	0.00110865	0.0015873	NA
770	9	55291272	55366239	74968	Deletion	0.0133038	0.0047619	0.0420561
771	9	55853894	55868062	14169	Deletion	0.00110865	0.0015873	NA
772	9	56315419	56345990	30572	Deletion	0.00110865	0.0015873	NA
773	9	57087383	57104496	17114	Duplication	0.00332594	0.0047619	NA
774	9	61835679	61855243	19565	Duplication	0.00110865	0.0015873	NA
775	9	65478975	65484488	5514	Deletion	0.00221729	0.0031746	NA
776	9	65639637	65661344	21708	Deletion	0.0820399	0.015873	0.266355
777	9	65991153	66057975	66823	Deletion	0.00110865	0.0015873	NA
778	9	66192411	66257072	64662	Deletion	0.00997783	0.0031746	0.0327103
779	9	68551784	68560430	8647	Deletion	0.018847	0.0206349	0.0186916
780	9	69381626	69393944	12319	Duplication	0.00110865	0.0015873	NA
781	9	69450739	69464242	13504	Duplication	0.0121951	0.00634921	0.0280374
782	9	70567452	70622660	55209	Complex	NA	NA	NA
783	9	70722851	70733023	10173	Deletion	0.00110865	0.0015873	NA
784	9	71648993	71682634	33642	Deletion	0.00110865	NA	NA
785	9	78116942	78133459	16518	Deletion	0.00110865	0.0015873	NA
786	9	78758960	78784907	25948	Deletion	0.00221729	0.0015873	0.0046729
787	9	80484177	80507814	23638	Deletion	0.0110865	0.015873	NA
788	9	83567835	83579767	11933	Deletion	0.0133038	NA	0.046729
789	9	85715782	85719607	3826	Deletion	0.00110865	0.0015873	NA
790	9	86623640	86649672	26033	Deletion	0.00110865	0.0015873	NA
791	9	86724379	86728869	4491	Duplication	0.00110865	NA	0.0046729
792	9	89413352	89426527	13176	Deletion	0.00110865	NA	0.0046729
793	9	90273780	90291037	17258	Deletion	0.00110865	NA	0.0046729
794	9	91855445	91996002	140558	Deletion	0.00110865	0.0015873	NA
795	9	97750059	97753126	3068	Deletion	0.00110865	NA	0.0046729
796	9	97912180	97929692	17513	Deletion	0.00110865	0.0015873	NA
797	9	99352688	99357082	4395	Deletion	0.00110865	0.0015873	NA
798	9	99504441	99510287	5847	Deletion	0.00110865	NA	0.0046729
799	9	101112443	101119328	6886	Deletion	0.00110865	0.0015873	NA
800	9	101301190	101304814	3625	Duplication	0.00221729	0.0031746	NA
801	9	102548775	102563591	14817	Deletion	0.00332594	0.0031746	NA
802	9	102597803	102632036	34234	Duplication	0.00110865	0.0015873	NA
803	9	103050913	103070271	19359	Duplication	0.00110865	0.0015873	NA
804	9	103183281	103192063	8783	Deletion	0.00110865	NA	0.0046729
805	9	103818552	103878229	59678	Deletion	0.00110865	0.0015873	NA
806	9	104226633	104449986	223354	Complex	NA	NA	0.0233645
807	10	39639	131448	91810	Deletion	0.00110865	0.0015873	NA
808	10	886453	895564	9112	Duplication	0.00110865	0.0015873	NA
809	10	1564622	1635309	70688	Deletion	0.0177384	0.0253968	NA
810	10	2556049	2557842	1794	Deletion	0.00221729	0.0031746	NA
811	10	5128576	5202403	73828	Complex	NA	NA	NA
812	10	6340574	6359839	19266	Deletion	0.0288248	0.00793651	0.0747664
813	10	6673985	6689812	15828	Duplication	0.00110865	NA	NA
814	10	6934527	6953802	19276	Deletion	0.00110865	NA	0.0046729
815	10	8370932	8375552	4621	Deletion	0.00110865	NA	NA
816	10	8833938	8868138	34201	Deletion	0.00110865	NA	0.0046729
817	10	9175519	9193297	17779	Deletion	0.00110865	NA	0.0046729
818	10	9204069	9244384	40316	Deletion	0.00221729	0.0031746	NA
819	10	10633817	10650566	16750	Deletion	0.00443459	0.0031746	0.00934579
820	10	11598200	11608412	10213	Deletion	0.00110865	0.0015873	NA
821	10	13181404	13185633	4230	Deletion	0.00776053	0.00952381	NA
822	10	14316479	14332430	15952	Duplication	0.00110865	0.0015873	NA
823	10	14959352	14973661	14310	Deletion	0.00110865	0.0015873	NA
824	10	15733909	15749793	15885	Deletion	0.00110865	NA	0.0046729
825	10	16684703	16687165	2463	Deletion	0.0133038	0.0031746	0.046729
826	10	17789958	17807140	17183	Duplication	0.0321508	0.0047619	0.107477
827	10	18130039	18150352	20314	Duplication	0.00665188	0.00793651	NA
828	10	18646001	18677790	31790	Deletion	0.00110865	0.0015873	NA
829	10	22363538	22672103	308566	Deletion	0.018847	0.0126984	0.0420561
830	10	22777215	23773255	996041	Complex	NA	NA	NA
831	10	24904079	25265654	361576	Complex	NA	NA	NA
832	10	25405051	25464995	59945	Deletion	0.00443459	0.0015873	0.0140187
833	10	25990656	25998000	7345	Deletion	0.00110865	NA	NA
834	10	26864416	26871450	7035	Duplication	0.00443459	NA	0.0186916
835	10	27017070	27057143	40074	Deletion	0.0554324	0.0746032	NA
836	10	27302814	27309242	6429	Deletion	0.00110865	0.0015873	NA
837	10	27504568	27511716	7149	Duplication	0.00997783	0.0031746	0.0280374
838	10	27578608	27600483	21876	Deletion	0.018847	0.0190476	0.00934579
839	10	27704658	27716508	11851	Deletion	0.04102	0.0031746	0.149533
840	10	33354454	33364541	10088	Duplication	0.00221729	0.0031746	NA
841	10	36772258	36779941	7684	Duplication	0.00110865	NA	0.0046729
842	10	37265296	37295879	30584	Deletion	0.00110865	0.0015873	NA
843	10	38753237	38762589	9353	Deletion	0.00110865	NA	0.0046729
844	10	41258810	41280584	21775	Deletion	0.00443459	0.0015873	0.0140187
845	10	41493585	41509006	15422	Deletion	0.0898004	0.084127	0.0841121
846	10	41993610	42032394	38785	Duplication	0.0443459	0.0634921	NA
847	10	43498603	43511017	12415	Deletion	0.00221729	0.0015873	0.0046729
848	10	43802414	43818446	16033	Deletion	0.00110865	NA	0.0046729
849	10	49586938	49606228	19291	Deletion	0.00110865	0.0015873	NA
850	10	49694936	49730457	35522	Deletion	0.00332594	NA	0.0140187
851	10	51440722	51490435	49714	Deletion	0.00221729	NA	0.00934579
852	10	56328170	56331769	3600	Deletion	0.00110865	NA	0.0046729
853	10	56471505	56489667	18163	Duplication	0.00221729	NA	0.00934579
854	10	65684473	65723619	39147	Deletion	0.00332594	0.0031746	0.0046729
855	10	66022693	66025732	3040	Deletion	0.00110865	NA	NA
856	10	70578390	70632140	53751	Deletion	0.00332594	0.0031746	0.0046729
857	10	76054380	76085825	31446	Deletion	0.00110865	NA	0.0046729
858	10	76137730	76154051	16322	Deletion	0.00665188	0.0015873	0.0233645
859	10	76163416	76166137	2722	Deletion	0.00110865	0.0015873	NA
860	10	77284463	77310958	26496	Deletion	0.0432373	0.0587302	0.0046729
861	10	77651576	77806093	154518	Deletion	0.00221729	0.0015873	0.0046729
862	10	78536376	78568715	32340	Duplication	0.0676275	0.0952381	NA
863	10	86870450	86877970	7521	Deletion	0.094235	0.0285714	0.280374
864	10	89600591	89608103	7513	Deletion	0.00332594	0.0047619	NA
865	10	95256415	95273498	17084	Deletion	0.00110865	0.0015873	NA
866	10	95912685	95955308	42624	Deletion	0.00110865	NA	NA
867	10	96278711	96290451	11741	Duplication	0.0210643	0.0301587	NA
868	10	96457861	96501196	43336	Deletion	0.00554324	NA	0.0233645
869	10	99334330	99341228	6899	Duplication	0.00110865	0.0015873	NA
870	10	102919996	102937333	17338	Deletion	0.00110865	NA	0.0046729
871	11	177028	214212	37185	Deletion	0.00110865	0.0015873	NA
872	11	365695	370815	5121	Duplication	0.00110865	0.0015873	NA
873	11	479182	485601	6420	Deletion	0.0776053	0.111111	NA
874	11	9120152	9129918	9767	Deletion	0.00110865	NA	0.0046729
875	11	11021785	11037243	15459	Duplication	0.00110865	NA	NA
876	11	12847475	12855633	8159	Deletion	0.00110865	NA	0.0046729
877	11	13160658	13244632	83975	Duplication	0.00665188	0.00793651	NA
878	11	14036047	14045823	9777	Deletion	0.00221729	0.0031746	NA
879	11	15084979	15121395	36417	Deletion	0.00110865	NA	0.0046729
880	11	21263924	21375481	111558	Deletion	0.00110865	0.0015873	NA
881	11	22305008	22341010	36003	Duplication	0.00110865	0.0015873	NA
882	11	23551590	23567707	16118	Deletion	0.00443459	0.0047619	NA
883	11	23759880	23845484	85605	Deletion	0.00554324	0.00793651	NA
884	11	24640786	24679852	39067	Deletion	0.00110865	0.0015873	NA
885	11	26700508	26714619	14112	Duplication	0.00110865	0.0015873	NA
886	11	27795451	27827949	32499	Deletion	0.00110865	NA	0.0046729
887	11	27966912	28013271	46360	Duplication	0.00110865	0.0015873	NA
888	11	32499442	32502924	3483	Deletion	0.00110865	NA	0.0046729
889	11	33420251	33438501	18251	Deletion	0.00110865	0.0015873	NA
890	11	38204592	38269643	65052	Deletion	0.00110865	NA	0.0046729
891	11	38742955	38755292	12338	Deletion	0.00110865	NA	NA
892	11	39305767	39324296	18530	Duplication	0.00443459	0.0015873	0.0140187
893	11	40026791	40064479	37689	Duplication	0.124169	0.153968	0.046729
894	11	44497355	44553046	55692	Deletion	0.00332594	0.0015873	0.00934579
895	11	44897403	44915340	17938	Duplication	0.00332594	0.0031746	NA
896	11	46689778	46695337	5560	Duplication	0.00221729	NA	0.0046729
897	11	47226565	47268906	42342	Deletion	0.00110865	NA	0.0046729
898	11	47298922	47330189	31268	Deletion	0.00332594	0.0015873	0.00934579
899	11	49099590	49107484	7895	Duplication	0.00110865	0.0015873	NA
900	11	49196194	49223353	27160	Duplication	0.00886918	0.0015873	0.0280374
901	11	49786716	49789223	2508	Deletion	0.00110865	0.0015873	NA
902	11	51622657	51624452	1796	Duplication	0.00110865	0.0015873	NA
903	11	51848453	51860635	12183	Deletion	0.00110865	0.0015873	NA
904	11	56497082	56550578	53497	Deletion	0.00332594	0.0047619	NA
905	11	57461802	57474931	13130	Deletion	0.00110865	0.0015873	NA
906	11	57575796	57587246	11451	Deletion	0.00110865	0.0015873	NA
907	11	57717070	57729869	12800	Duplication	0.00110865	NA	0.0046729
908	11	58307820	58310914	3095	Deletion	0.00110865	NA	0.0046729
909	11	58410877	58487002	76126	Deletion	0.0288248	0.00952381	0.0934579
910	11	58787088	58800272	13185	Deletion	0.00110865	0.0015873	NA
911	11	62090687	62101666	10980	Deletion	0.00110865	0.0015873	NA
912	11	66919876	66971573	51698	Deletion	0.00110865	0.0015873	NA
913	11	68113292	68116779	3488	Duplication	0.00443459	0.00634921	NA
914	11	75162773	75189289	26517	Deletion	0.00110865	0.0015873	NA
915	11	78868173	78902414	34242	Deletion	0.00332594	0.0031746	0.0046729
916	11	82584078	82587852	3775	Deletion	0.00221729	NA	0.00934579
917	11	83757206	83763839	6634	Duplication	0.0221729	0.0238095	0.0140187
918	11	84767634	84770188	2555	Deletion	0.00554324	0.0031746	0.00934579
919	11	84802553	84809247	6695	Deletion	0.00332594	0.0031746	NA
920	11	86043670	86069116	25447	Deletion	0.00110865	0.0015873	NA
921	11	89267423	89328335	60913	Deletion	0.00554324	0.00634921	NA
922	11	89672818	89678336	5519	Deletion	0.00332594	NA	0.0140187
923	11	90768847	90806086	37240	Deletion	0.00110865	NA	NA
924	11	92594062	92602052	7991	Deletion	0.00110865	NA	NA
925	11	93498677	93566070	67394	Duplication	0.0820399	0.0428571	0.172897
926	11	95530727	95543179	12453	Deletion	0.00110865	NA	NA
927	11	97900645	97907833	7189	Deletion	0.00110865	NA	NA
928	11	100655138	100678012	22875	Deletion	0.00776053	NA	0.0327103
929	11	102418886	102432510	13625	Deletion	0.00110865	0.0015873	NA
930	11	103631428	103827391	195964	Deletion	0.0133038	0.0111111	0.0233645
931	11	104032406	104043569	11164	Deletion	0.00110865	NA	0.0046729
932	11	104175552	104240178	64627	Complex	NA	0.0015873	NA
933	11	104443505	104578319	134815	Deletion	0.00110865	0.0015873	NA
934	11	105054923	105065618	10696	Deletion	0.00110865	0.0015873	NA
935	11	105716677	105726245	9569	Duplication	0.00110865	0.0015873	NA
936	11	105846575	105856661	10087	Deletion	0.00110865	0.0015873	NA
937	11	105875602	106026712	151111	Deletion	0.0365854	0.0190476	0.0981308
938	11	106095612	106199687	104076	Duplication	0.00443459	0.00634921	NA
939	11	106299465	106362691	63227	Duplication	0.00221729	0.0031746	NA
940	11	106751260	106796454	45195	Duplication	0.00110865	NA	NA
941	12	90415	95756	5342	Complex	NA	0.00952381	0.00934579
942	12	614490	665131	50642	Complex	NA	0.0015873	NA
943	12	689191	732812	43622	Duplication	0.0177384	0.0174603	0.00934579
944	12	777115	807074	29960	Duplication	0.0121951	0.0142857	NA
945	12	921612	923926	2315	Deletion	0.0354767	0.0126984	0.0934579
946	12	1084943	1113931	28989	Deletion	0.00110865	0.0015873	NA
947	12	1232185	1249961	17777	Deletion	0.0310421	0.00634921	0.102804
948	12	2010867	2017529	6663	Deletion	0.00110865	0.0015873	NA
949	12	3513780	3522118	8339	Deletion	0.00110865	0.0015873	NA
950	12	6079883	6101794	21912	Duplication	0.00110865	0.0015873	NA
951	12	6206804	6214432	7629	Deletion	0.0210643	0.0301587	NA
952	12	7473159	7507940	34782	Complex	NA	0.0047619	NA
953	12	7511710	7533367	21658	Deletion	0.0121951	0.0142857	NA
954	12	9478239	9631317	153079	Duplication	0.0354767	0.0015873	0.135514
955	12	17098002	17113318	15317	Duplication	0.0243902	0.0047619	0.0747664
956	12	17428665	17444488	15824	Duplication	0.00110865	0.0015873	NA
957	12	18038076	18043029	4954	Deletion	0.00110865	0.0015873	NA
958	12	19489493	19559549	70057	Deletion	0.00110865	0.0015873	NA
959	12	24302230	24447366	145137	Deletion	0.0820399	0.0031746	0.299065
960	12	25849710	25856371	6662	Deletion	0.00110865	NA	0.0046729
961	12	26084645	26110982	26338	Deletion	0.00110865	0.0015873	NA
962	12	26662153	26669467	7315	Deletion	0.00110865	0.0015873	NA
963	12	27604369	27607196	2828	Duplication	0.00886918	NA	0.0327103
964	12	28734058	28990262	256205	Deletion	0.00110865	0.0015873	NA
965	12	33670243	33706877	36635	Deletion	0.00443459	0.0047619	NA
966	12	36717183	36774188	57006	Deletion	0.00110865	0.0015873	NA
967	12	36956954	36961538	4585	Deletion	0.00110865	0.0015873	NA
968	12	37178318	37201978	23661	Duplication	0.00110865	0.0015873	NA
969	12	37586895	37662796	75902	Duplication	0.00110865	NA	NA
970	12	38601944	38612076	10133	Duplication	0.0277162	0.0015873	0.0981308
971	12	40749606	40756946	7341	Duplication	0.00110865	NA	0.0046729
972	12	41076939	41102021	25083	Deletion	0.00110865	0.0015873	NA
973	12	41523975	41546672	22698	Deletion	0.00221729	NA	0.00934579
974	12	41855556	41920200	64645	Deletion	0.00332594	NA	0.0140187
975	12	42872104	42903468	31365	Deletion	0.0543237	0.0714286	0.00934579
976	12	42919011	42949936	30926	Complex	NA	NA	NA
977	12	43066866	43091343	24478	Deletion	0.00443459	0.00634921	NA
978	12	43141179	43190819	49641	Complex	NA	0.0015873	NA
979	12	44468559	44472423	3865	Deletion	0.00443459	NA	0.0140187
980	12	44747117	44780978	33862	Deletion	0.0576497	0.0126984	0.168224
981	12	46225019	46232946	7928	Deletion	0.00886918	0.00952381	0.0046729
982	12	50977709	50980037	2329	Deletion	0.00110865	0.0015873	NA
983	12	52083930	52096309	12380	Deletion	0.0177384	NA	0.0654206
984	12	55513591	55525996	12406	Deletion	0.00554324	0.00793651	NA
985	12	56777286	56822395	45110	Deletion	0.00110865	0.0015873	NA
986	12	57043404	57054789	11386	Deletion	0.00221729	0.0031746	NA
987	12	57304652	57361674	57023	Complex	NA	NA	0.0280374
988	12	58286687	58309416	22730	Deletion	0.00110865	0.0015873	NA
989	12	58385717	58391140	5424	Deletion	0.0110865	NA	0.046729
990	12	59874966	59884771	9806	Deletion	0.00110865	NA	0.0046729
991	12	60264736	60289083	24348	Deletion	0.0254989	0.0365079	NA
992	12	60324434	60333830	9397	Deletion	0.00110865	NA	0.0046729
993	12	60875648	60896824	21177	Deletion	0.00110865	0.0015873	NA
994	12	61038855	61049432	10578	Deletion	0.00110865	0.0015873	NA
995	12	61492799	61503612	10814	Duplication	0.0133038	0.0174603	0.0046729
996	12	61933669	61936827	3159	Duplication	0.00554324	0.0015873	0.00934579
997	12	63195508	63246638	51131	Deletion	0.00110865	NA	0.0046729
998	12	63368723	63398046	29324	Deletion	0.00110865	NA	0.0046729
999	12	63451171	63465126	13956	Duplication	0.0144124	0.00793651	0.00934579
1000	12	63870595	63887327	16733	Deletion	0.00221729	0.0015873	0.0046729
1001	12	64639050	64667874	28825	Deletion	0.00110865	0.0015873	NA
1002	12	64707940	64740150	32211	Complex	NA	NA	0.0140187
1003	12	66997430	67053329	55900	Deletion	0.110865	0.128571	0.0560748
1004	12	69787063	70934367	1147305	Complex	NA	NA	NA
1005	12	71182237	71508845	326609	Complex	NA	NA	NA
1006	12	71539925	71551801	11877	Deletion	0.00110865	NA	NA
1007	12	71701903	71765886	63984	Deletion	0.208426	0.24127	0.135514
1008	12	71810646	72343691	533046	Complex	NA	NA	0.121495
1009	12	72838319	72893069	54751	Duplication	0.00554324	0.00634921	0.0046729
1010	12	73033762	73041563	7802	Duplication	0.00221729	0.0031746	NA
1011	12	73587389	73591166	3778	Duplication	0.00110865	0.0015873	NA
1012	12	73893213	73911745	18533	Deletion	0.00110865	NA	NA
1013	12	77689987	77702917	12931	Deletion	0.00665188	0.00793651	NA
1014	12	80033051	80042743	9693	Deletion	0.00221729	0.0031746	NA
1015	12	80454373	80471773	17401	Deletion	0.00110865	NA	0.0046729
1016	12	80748975	80776167	27193	Deletion	0.0177384	0.0238095	0.0046729
1017	12	82930972	82932489	1518	Deletion	0.00443459	NA	0.0186916
1018	12	85293796	85319239	25444	Deletion	0.00110865	0.0015873	NA
1019	12	86181782	86207515	25734	Deletion	0.00110865	0.0015873	NA
1020	12	86242495	86254048	11554	Duplication	0.00110865	0.0015873	NA
1021	13	213132	213939	808	Duplication	0.00110865	0.0015873	NA
1022	13	430383	506664	76282	Duplication	0.00221729	0.0031746	NA
1023	13	1496611	1499134	2524	Duplication	0.00110865	NA	NA
1024	13	4478697	4508889	30193	Deletion	0.0177384	0.0015873	0.0654206
1025	13	7521156	7622346	101191	Duplication	0.00221729	0.0031746	NA
1026	13	8727064	8766042	38979	Deletion	0.00443459	0.00634921	NA
1027	13	11095272	11176890	81619	Duplication	0.0121951	0.0126984	0.0140187
1028	13	12230849	12237169	6321	Duplication	0.00110865	0.0015873	NA
1029	13	12314842	12330872	16031	Duplication	0.00665188	0.00793651	NA
1030	13	14263653	14301245	37593	Deletion	0.0343681	0.0031746	0.126168
1031	13	14451667	14461611	9945	Duplication	0.00110865	0.0015873	NA
1032	13	20065071	20134486	69416	Duplication	0.0155211	0.015873	NA
1033	13	23047483	23136610	89128	Deletion	0.00110865	0.0015873	NA
1034	13	23419564	23448643	29080	Deletion	0.00332594	0.0015873	NA
1035	13	24343896	24354585	10690	Deletion	0.00221729	0.0015873	0.0046729
1036	13	24390624	24410224	19601	Deletion	0.00110865	NA	0.0046729
1037	13	26027912	26045252	17341	Deletion	0.00110865	0.0015873	NA
1038	13	26073758	26085980	12223	Deletion	0.00110865	NA	0.0046729
1039	13	31303460	31305279	1820	Deletion	0.00110865	0.0015873	NA
1040	13	36000498	36011281	10784	Deletion	0.00221729	NA	0.00934579
1041	13	36703393	36711338	7946	Deletion	0.00110865	NA	0.0046729
1042	13	43326176	43433183	107008	Duplication	0.00665188	0.00952381	NA
1043	13	46089659	46280773	191115	Duplication	0.00110865	NA	0.0046729
1044	13	47946918	47955200	8283	Deletion	0.00110865	0.0015873	NA
1045	13	50101982	50115519	13538	Deletion	0.00554324	0.0015873	0.0186916
1046	13	53375602	53384746	9145	Duplication	0.00110865	NA	0.0046729
1047	13	53388011	53396899	8889	Deletion	0.00110865	NA	0.0046729
1048	13	53463194	53511604	48411	Deletion	0.059867	0.0269841	0.154206
1049	13	54223110	54291987	68878	Deletion	0.00221729	NA	0.00934579
1050	13	54389614	54458371	68758	Deletion	0.00110865	NA	0.0046729
1051	13	54637805	54702142	64338	Deletion	0.00110865	NA	0.0046729
1052	13	54775187	54792528	17342	Deletion	0.00221729	NA	0.00934579
1053	13	54806800	54932101	125302	Deletion	0.00443459	NA	0.0186916
1054	13	61674568	61686658	12091	Deletion	0.00110865	NA	0.0046729
1055	13	62001390	62014758	13369	Deletion	0.00110865	NA	NA
1056	13	71888236	71897434	9199	Deletion	0.00443459	0.00634921	NA
1057	13	74319776	74327909	8134	Deletion	0.00332594	NA	0.0046729
1058	14	482411	487527	5117	Deletion	0.00110865	NA	NA
1059	14	757013	896886	139874	Complex	NA	NA	0.0140187
1060	14	992504	1017572	25069	Deletion	0.00110865	0.0015873	NA
1061	14	1135580	1237469	101890	Deletion	0.00221729	0.0015873	0.0046729
1062	14	1260039	1265916	5878	Deletion	0.00443459	NA	0.0186916
1063	14	1382874	1403386	20513	Deletion	0.00110865	NA	0.0046729
1064	14	1484127	1548329	64203	Duplication	0.00110865	0.0015873	NA
1065	14	1653508	1778348	124841	Deletion	0.00554324	0.0015873	0.0186916
1066	14	1901354	1987960	86607	Duplication	0.00110865	0.0015873	NA
1067	14	2284482	2289644	5163	Deletion	0.00221729	NA	0.00934579
1068	14	2467400	2485445	18046	Deletion	0.00110865	NA	0.0046729
1069	14	2705833	2719625	13793	Deletion	0.00110865	0.0015873	NA
1070	14	3773735	3786871	13137	Duplication	0.0254989	0.031746	NA
1071	14	8494709	8531894	37186	Deletion	0.00110865	0.0015873	NA
1072	14	9216312	9219203	2892	Deletion	0.00110865	0.0015873	NA
1073	14	15682519	15718231	35713	Complex	NA	0.0031746	NA
1074	14	16630806	16662316	31511	Duplication	0.00332594	0.0047619	NA
1075	14	25173664	25201485	27822	Deletion	0.00110865	0.0015873	NA
1076	14	25257333	25266063	8731	Deletion	0.00110865	NA	NA
1077	14	28936958	28963497	26540	Duplication	0.00221729	NA	0.00934579
1078	14	31231629	31245102	13474	Deletion	0.00110865	NA	0.0046729
1079	14	32609512	32619890	10379	Deletion	0.00110865	NA	0.0046729
1080	14	34614977	34637730	22754	Duplication	0.00110865	NA	0.0046729
1081	14	40388325	40393687	5363	Duplication	0.00332594	NA	0.0140187
1082	14	40675052	40694628	19577	Deletion	0.00110865	NA	0.0046729
1083	14	40760747	40804175	43429	Complex	NA	0.0015873	NA
1084	14	44202157	44212370	10214	Deletion	0.00110865	NA	0.0046729
1085	14	47479084	47563606	84523	Deletion	0.0199557	0.0285714	NA
1086	14	49267061	49292996	25936	Complex	NA	NA	NA
1087	14	50845168	50859875	14708	Deletion	0.0155211	0.0174603	0.0046729
1088	14	51275340	51304884	29545	Deletion	0.00110865	0.0015873	NA
1089	14	51867567	51873972	6406	Duplication	0.00110865	NA	0.0046729
1090	14	52003896	52078666	74771	Deletion	0.00221729	NA	0.00934579
1091	14	52234964	52238721	3758	Duplication	0.00110865	0.0015873	NA
1092	14	52635376	52675531	40156	Deletion	0.0299335	0.0111111	0.088785
1093	14	53037836	53095841	58006	Deletion	0.00110865	0.0015873	NA
1094	14	53219432	53266653	47222	Complex	NA	NA	0.0233645
1095	14	53541306	53546556	5251	Deletion	0.00110865	0.0015873	NA
1096	14	56459006	56499284	40279	Deletion	0.00110865	0.0015873	NA
1097	14	57877432	57893920	16489	Deletion	0.00110865	NA	0.0046729
1098	14	59206575	59218430	11856	Deletion	0.00110865	0.0015873	NA
1099	14	60131355	60135911	4557	Deletion	0.00554324	0.00793651	NA
1100	14	60508485	60653106	144622	Complex	NA	NA	NA
1101	14	62514416	62518550	4135	Deletion	0.00110865	0.0015873	NA
1102	14	65148686	65208617	59932	Deletion	0.00110865	NA	0.0046729
1103	14	66323484	66330899	7416	Deletion	0.00886918	0.0126984	NA
1104	14	69523106	69554837	31732	Deletion	0.00110865	0.0015873	NA
1105	14	71410892	71418173	7282	Deletion	0.00443459	NA	0.0186916
1106	14	73222491	73253148	30658	Deletion	0.00110865	NA	0.0046729
1107	14	74760666	74773887	13222	Deletion	0.00221729	0.0031746	NA
1108	14	75211206	75237666	26461	Deletion	0.00110865	0.0015873	NA
1109	14	76777304	76952798	175495	Deletion	0.0587583	0.0761905	0.0046729
1110	14	79179649	79223462	43814	Duplication	0.00443459	0.00634921	NA
1111	14	79385876	79418873	32998	Deletion	0.00221729	0.0015873	NA
1112	14	81395890	81408190	12301	Deletion	0.00110865	0.0015873	NA
1113	14	81687816	81689605	1790	Deletion	0.00443459	0.0031746	0.00934579
1114	15	70773	95457	24685	Duplication	0.00110865	NA	0.0046729
1115	15	142627	162107	19481	Duplication	0.00110865	0.0015873	NA
1116	15	398800	419969	21170	Deletion	0.0343681	0.0015873	0.126168
1117	15	1070530	1135072	64543	Complex	NA	NA	NA
1118	15	1409830	1476825	66996	Deletion	0.00110865	0.0015873	NA
1119	15	1952113	2001037	48925	Duplication	0.00110865	0.0015873	NA
1120	15	2285113	2403949	118837	Complex	NA	NA	0.0560748
1121	15	2521622	2558643	37022	Deletion	0.00110865	0.0015873	NA
1122	15	3125711	3159595	33885	Deletion	0.0110865	0.015873	NA
1123	15	3400276	3407619	7344	Duplication	0.00221729	NA	0.0046729
1124	15	4019572	4037777	18206	Deletion	0.00110865	0.0015873	NA
1125	15	7129574	7163633	34060	Duplication	0.00221729	0.0031746	NA
1126	15	8428359	8433140	4782	Deletion	0.00443459	NA	0.0186916
1127	15	9134011	9141928	7918	Deletion	0.00110865	0.0015873	NA
1128	15	9651147	9655098	3952	Deletion	0.00110865	0.0015873	NA
1129	15	10551893	10593691	41799	Deletion	0.00332594	NA	0.0140187
1130	15	10889438	10918798	29361	Deletion	0.00110865	0.0015873	NA
1131	15	10946837	10960683	13847	Deletion	0.00110865	0.0015873	NA
1132	15	11034094	11114822	80729	Complex	NA	NA	NA
1133	15	11236303	11245881	9579	Deletion	0.00665188	0.00952381	NA
1134	15	11303208	11314337	11130	Deletion	0.00110865	0.0015873	NA
1135	15	11733003	11857332	124330	Complex	NA	0.0047619	0.0046729
1136	15	12460492	12486367	25876	Duplication	0.00443459	0.0031746	NA
1137	15	13355377	13369033	13657	Duplication	0.00886918	0.00793651	0.0046729
1138	15	13558087	13612494	54408	Deletion	0.00110865	NA	0.0046729
1139	15	13858430	13870512	12083	Deletion	0.00110865	0.0015873	NA
1140	15	15506592	15524181	17590	Deletion	0.0121951	0.00952381	0.00934579
1141	15	16118205	16156326	38122	Complex	NA	0.0047619	0.0046729
1142	15	18115436	18124857	9422	Deletion	0.00776053	0.0111111	NA
1143	15	20586882	20592156	5275	Deletion	0.00110865	0.0015873	NA
1144	15	25189991	25199352	9362	Deletion	0.0110865	0.015873	NA
1145	15	27490231	27502916	12686	Deletion	0.00332594	NA	0.00934579
1146	15	29315886	29332957	17072	Deletion	0.00110865	0.0015873	NA
1147	15	29799783	29866578	66796	Duplication	0.00221729	0.0015873	NA
1148	15	31644381	31705103	60723	Deletion	0.00110865	0.0015873	NA
1149	15	33221218	33238450	17233	Deletion	0.00221729	0.0015873	0.0046729
1150	15	35151823	35198845	47023	Duplication	0.00665188	0.00793651	NA
1151	15	35707650	35715096	7447	Duplication	0.00221729	0.0031746	NA
1152	15	36211898	36219316	7419	Deletion	0.00221729	0.0015873	0.0046729
1153	15	36600775	36607115	6341	Deletion	0.00110865	0.0015873	NA
1154	15	39260390	39266105	5716	Duplication	0.00110865	0.0015873	NA
1155	15	40067276	40113615	46340	Deletion	0.0443459	0.0603175	0.0046729
1156	15	41123512	41154956	31445	Deletion	0.018847	0.0253968	NA
1157	15	42012340	42017571	5232	Duplication	0.00110865	0.0015873	NA
1158	15	43188647	43210891	22245	Deletion	0.00221729	NA	0.00934579
1159	15	43231509	43288762	57254	Deletion	0.00221729	NA	0.00934579
1160	15	44512765	44516720	3956	Complex	NA	NA	NA
1161	15	44864891	44927375	62485	Deletion	0.0199557	NA	0.0700935
1162	15	46001301	46320815	319515	Complex	NA	NA	NA
1163	15	47280462	47484360	203899	Complex	NA	NA	0.107477
1164	15	48613953	48674084	60132	Duplication	0.00110865	NA	0.0046729
1165	15	48693721	48726660	32940	Duplication	0.00110865	0.0015873	NA
1166	15	49877612	49889208	11597	Duplication	0.00110865	NA	NA
1167	15	49984405	50066311	81907	Duplication	0.00997783	0.0126984	NA
1168	15	50239493	50275066	35574	Deletion	0.0210643	0.00952381	0.0327103
1169	15	50835983	50914680	78698	Deletion	0.0443459	0.0603175	NA
1170	15	51222722	51232796	10075	Deletion	0.00110865	NA	NA
1171	15	51961792	51967816	6025	Deletion	0.00110865	0.0015873	NA
1172	15	52785693	52825686	39994	Deletion	0.00110865	NA	0.0046729
1173	15	52864449	52901537	37089	Deletion	0.00110865	NA	0.0046729
1174	15	56482612	56501487	18876	Deletion	0.00332594	0.0015873	0.00934579
1175	15	60627116	60630129	3014	Deletion	0.00110865	0.0015873	NA
1176	15	63597868	63637811	39944	Deletion	0.00443459	NA	0.0186916
1177	15	65315886	65329888	14003	Duplication	0.00665188	0.0015873	0.0233645
1178	15	65333661	65337887	4227	Deletion	0.00110865	NA	0.0046729
1179	15	65819490	65822176	2687	Deletion	0.00110865	0.0015873	NA
1180	15	68635579	68638047	2469	Duplication	0.00332594	0.0047619	NA
1181	15	68882483	68939812	57330	Deletion	0.0177384	0.0253968	NA
1182	15	69117593	69150771	33179	Deletion	0.00110865	NA	0.0046729
1183	15	69965366	69984268	18903	Duplication	0.00110865	0.0015873	NA
1184	15	70246074	70288961	42888	Deletion	0.0155211	0.0222222	NA
1185	15	71577680	71715685	138006	Duplication	0.00443459	0.00634921	NA
1186	15	76680486	76772838	92353	Deletion	0.00110865	0.0015873	NA
1187	15	77871334	77875189	3856	Deletion	0.00110865	0.0015873	NA
1188	15	78174826	78180728	5903	Duplication	0.00110865	0.0015873	NA
1189	15	78284555	78316479	31925	Deletion	0.0576497	0.0666667	0.0046729
1190	15	78588382	78622791	34410	Deletion	0.0288248	0.0380952	0.0046729
1191	15	78742839	78748639	5801	Deletion	0.00110865	NA	NA
1192	15	79043977	79067533	23557	Duplication	0.00110865	0.0015873	NA
1193	15	79217231	79594556	377326	Complex	NA	NA	NA
1194	15	79748837	79808157	59321	Deletion	0.196231	0.209524	0.168224
1195	15	81882826	81893613	10788	Deletion	0.00110865	NA	NA
1196	15	82709807	82717533	7727	Deletion	0.0487805	0.0698413	NA
1197	15	83814811	83841236	26426	Duplication	0.00332594	0.0031746	0.0046729
1198	15	83996173	84094741	98569	Duplication	0.00554324	0.00793651	NA
1199	15	84215060	84241087	26028	Duplication	0.00332594	0.0047619	NA
1200	15	84621614	84804908	183295	Duplication	0.00221729	0.0031746	NA
1201	16	195314	308247	112934	Complex	NA	NA	0.0046729
1202	16	569251	591660	22410	Duplication	0.00110865	0.0015873	NA
1203	16	5619558	5921817	302260	Complex	NA	NA	0.0046729
1204	16	6000309	6207254	206946	Duplication	0.00443459	0.0031746	0.00934579
1205	16	7817178	7890486	73309	Duplication	0.0232816	0.00793651	0.0560748
1206	16	7989928	8035577	45650	Complex	NA	NA	0.0186916
1207	16	8364369	8366001	1633	Duplication	0.00110865	NA	0.0046729
1208	16	8386623	8407940	21318	Duplication	0.00332594	0.0015873	0.00934579
1209	16	9349883	9585237	235355	Complex	NA	NA	NA
1210	16	10202561	10222663	20103	Deletion	0.00221729	0.0031746	NA
1211	16	10232459	10241583	9125	Deletion	0.00110865	0.0015873	NA
1212	16	10254850	10370779	115930	Deletion	0.0277162	0.0349206	0.0046729
1213	16	11079945	11085491	5547	Duplication	0.00221729	0.0015873	NA
1214	16	14268635	14275074	6440	Deletion	0.00110865	0.0015873	NA
1215	16	14432861	14496940	64080	Deletion	0.0509978	0.00952381	0.158879
1216	16	15013918	15027179	13262	Deletion	0.00110865	NA	0.0046729
1217	16	21438607	21448623	10017	Deletion	0.00110865	0.0015873	NA
1218	16	24160403	24255818	95416	Duplication	0.00886918	0.0126984	NA
1219	16	26260378	26265629	5252	Deletion	0.00110865	NA	0.0046729
1220	16	26405642	26412617	6976	Deletion	0.00110865	0.0015873	NA
1221	16	28278844	28296666	17823	Deletion	0.00110865	0.0015873	NA
1222	16	32840384	32843901	3518	Duplication	0.00110865	0.0015873	NA
1223	16	35781877	35794238	12362	Duplication	0.00332594	0.0047619	NA
1224	16	44321724	44332351	10628	Deletion	0.00110865	0.0015873	NA
1225	16	48725063	48734456	9394	Duplication	0.00110865	0.0015873	NA
1226	16	49365865	49393001	27137	Deletion	0.00110865	NA	0.0046729
1227	16	49448869	49595256	146388	Deletion	0.00665188	0.0031746	0.0186916
1228	16	50073173	50094519	21347	Deletion	0.00110865	NA	0.0046729
1229	16	50363659	50418825	55167	Deletion	0.00221729	NA	0.00934579
1230	16	50513590	50540298	26709	Deletion	0.00110865	0.0015873	NA
1231	16	50727611	50758658	31048	Deletion	0.00110865	0.0015873	NA
1232	16	50831952	50864761	32810	Deletion	0.00221729	NA	0.00934579
1233	16	51284747	51332086	47340	Deletion	0.00110865	0.0015873	NA
1234	16	53618524	53632759	14236	Duplication	0.00110865	NA	NA
1235	16	54477653	54496479	18827	Deletion	0.0964523	0.130159	0.0046729
1236	16	55002038	55011611	9574	Duplication	0.00443459	0.0015873	0.00934579
1237	16	60189982	60285131	95150	Deletion	0.00110865	0.0015873	NA
1238	16	61373590	61417996	44407	Deletion	0.00665188	0.00634921	0.0046729
1239	16	62076533	62082872	6340	Deletion	0.00110865	0.0015873	NA
1240	16	66915927	66921720	5794	Deletion	0.00110865	NA	0.0046729
1241	16	66960758	66966022	5265	Duplication	0.00110865	NA	0.0046729
1242	16	68217105	68238296	21192	Deletion	0.0210643	0.0206349	0.0140187
1243	16	70473352	70504216	30865	Deletion	0.00554324	0.0047619	0.00934579
1244	16	70806285	70821285	15001	Duplication	0.00110865	0.0015873	NA
1245	16	77387883	77419825	31943	Duplication	0.00110865	0.0015873	NA
1246	16	78348629	78361687	13059	Duplication	0.00110865	NA	0.0046729
1247	16	79487766	79526906	39141	Deletion	0.00110865	0.0015873	NA
1248	16	80385191	80442088	56898	Deletion	0.00221729	0.0015873	0.0046729
1249	16	80922211	80979927	57717	Duplication	0.00110865	0.0015873	NA
1250	17	531260	647269	116010	Deletion	0.00110865	0.0015873	NA
1251	17	1368058	1380741	12684	Duplication	0.00110865	0.0015873	NA
1252	17	1700877	1805058	104182	Deletion	0.00221729	NA	0.00934579
1253	17	2415196	2424103	8908	Deletion	0.00221729	0.0031746	NA
1254	17	3332633	3377419	44787	Duplication	0.00110865	0.0015873	NA
1255	17	9433069	9441496	8428	Duplication	0.00110865	NA	NA
1256	17	11882790	11908255	25466	Deletion	0.00332594	0.0031746	0.0046729
1257	17	14926003	14939588	13586	Deletion	0.00110865	NA	0.0046729
1258	17	16936879	16940118	3240	Deletion	0.0232816	0.0333333	NA
1259	17	20131477	20139276	7800	Deletion	0.00110865	0.0015873	NA
1260	17	20629991	20636818	6828	Duplication	0.00110865	NA	0.0046729
1261	17	22008984	22023694	14711	Deletion	0.00221729	0.0015873	0.0046729
1262	17	22371400	22418879	47480	Deletion	0.00997783	0.00793651	0.0186916
1263	17	23094647	23113532	18886	Deletion	0.00221729	0.0031746	NA
1264	17	23583671	23618559	34889	Complex	NA	NA	NA
1265	17	24632622	24648859	16238	Deletion	0.00110865	0.0015873	NA
1266	17	24739925	24794816	54892	Deletion	0.00110865	0.0015873	NA
1267	17	26027852	26080427	52576	Deletion	0.00332594	NA	0.0140187
1268	17	26342136	26358168	16033	Deletion	0.00110865	0.0015873	NA
1269	17	26508105	26536405	28301	Deletion	0.00110865	NA	NA
1270	17	26659848	26671071	11224	Deletion	0.00110865	0.0015873	NA
1271	17	27332995	27339892	6898	Duplication	0.0133038	0.0142857	NA
1272	17	29841983	29877182	35200	Deletion	0.00110865	NA	NA
1273	17	30428831	30433849	5019	Deletion	0.00110865	NA	0.0046729
1274	17	31598890	31612144	13255	Deletion	0.075388	0.0031746	0.299065
1275	17	36118590	36132611	14022	Duplication	0.00221729	0.0031746	NA
1276	17	36184309	36193178	8870	Deletion	0.00110865	0.0015873	NA
1277	17	36273174	36289062	15889	Deletion	0.00110865	0.0015873	NA
1278	17	36905693	36923317	17625	Deletion	0.00221729	NA	0.00934579
1279	17	37375302	37381985	6684	Duplication	0.00110865	0.0015873	NA
1280	17	38240999	38259081	18083	Deletion	0.00110865	NA	0.0046729
1281	17	41210244	41219152	8909	Deletion	0.00110865	0.0015873	NA
1282	17	42031727	42036970	5244	Deletion	0.00110865	0.0015873	NA
1283	17	42724144	42736277	12134	Complex	NA	NA	0.00934579
1284	17	42945169	42956052	10884	Deletion	0.00110865	NA	0.0046729
1285	17	44622166	44651221	29056	Deletion	0.00110865	NA	NA
1286	17	44993517	45001728	8212	Deletion	0.00110865	NA	0.0046729
1287	17	48722377	48738185	15809	Deletion	0.00110865	NA	0.0046729
1288	17	49712669	49717819	5151	Deletion	0.00110865	NA	0.0046729
1289	17	52974740	53052469	77730	Deletion	0.00554324	0.0047619	0.0046729
1290	17	58608276	58656641	48366	Deletion	0.00110865	NA	NA
1291	17	61379308	61399498	20191	Complex	NA	NA	NA
1292	17	61863915	61874971	11057	Duplication	0.00554324	0.00793651	NA
1293	17	62581666	62591773	10108	Deletion	0.00110865	0.0015873	NA
1294	17	67404630	67423834	19205	Deletion	0.00110865	0.0015873	NA
1295	17	68987223	69041923	54701	Duplication	0.00110865	NA	NA
1296	17	69760495	69791198	30704	Deletion	0.00443459	0.00634921	NA
1297	17	70669087	70916829	247743	Complex	NA	NA	NA
1298	17	70930081	71006380	76300	Complex	NA	0.0412698	NA
1299	17	71067788	71114166	46379	Duplication	0.00443459	0.0015873	0.00934579
1300	17	71368010	71462348	94339	Deletion	0.00332594	0.0031746	0.0046729
1301	17	71592839	71621937	29099	Deletion	0.00110865	0.0015873	NA
1302	17	71847577	72008089	160513	Complex	NA	NA	NA
1303	17	72292335	72364689	72355	Deletion	0.00110865	NA	0.0046729
1304	17	72400135	72436923	36789	Deletion	0.00332594	0.0015873	0.00934579
1305	17	72459616	72650868	191253	Duplication	0.00332594	0.0031746	NA
1306	17	72658888	72712133	53246	Deletion	0.00221729	0.0015873	0.0046729
1307	17	72781435	73155293	373859	Complex	NA	NA	NA
1308	18	1269570	1271642	2073	Deletion	0.00110865	NA	0.0046729
1309	18	6929858	6933147	3290	Deletion	0.00110865	0.0015873	NA
1310	18	9733507	9756105	22599	Deletion	0.0166297	0.015873	0.0046729
1311	18	12338803	12478047	139245	Duplication	0.0310421	0.0444444	NA
1312	18	13322081	13411161	89081	Duplication	0.143016	0.0619048	0.369159
1313	18	13651346	13793099	141754	Deletion	0.00221729	0.0015873	0.0046729
1314	18	14997972	15008143	10172	Complex	NA	NA	NA
1315	18	17668827	17682410	13584	Duplication	0.00221729	0.0031746	NA
1316	18	18732457	18755394	22938	Complex	NA	0.0015873	NA
1317	18	21650258	21727115	76858	Deletion	0.00554324	0.00634921	NA
1318	18	24682562	24693793	11232	Deletion	0.00443459	0.0015873	0.0140187
1319	18	27822572	28317736	495165	Complex	NA	NA	0.0046729
1320	18	28812951	28825467	12517	Duplication	0.00110865	NA	NA
1321	18	35412855	35463676	50822	Deletion	0.00110865	NA	0.0046729
1322	18	37590166	37593128	2963	Deletion	0.00110865	0.0015873	NA
1323	18	38674037	38726810	52774	Duplication	0.00332594	0.0047619	NA
1324	18	40561002	40608751	47750	Duplication	0.00443459	0.0031746	0.00934579
1325	18	41555569	41594490	38922	Deletion	0.00110865	0.0015873	NA
1326	18	43628151	43637583	9433	Deletion	0.00110865	NA	NA
1327	18	43819536	43841091	21556	Deletion	0.00221729	0.0031746	NA
1328	18	46895655	46922299	26645	Deletion	0.00110865	0.0015873	NA
1329	18	47415121	47419899	4779	Deletion	0.00110865	0.0015873	NA
1330	18	47561882	47580206	18325	Deletion	0.00110865	0.0015873	NA
1331	18	49263909	49276146	12238	Deletion	0.00110865	0.0015873	NA
1332	18	50109326	50134952	25627	Deletion	0.00221729	NA	0.00934579
1333	18	51078777	51098266	19490	Duplication	0.00110865	NA	0.0046729
1334	18	54808399	54823915	15517	Deletion	0.00221729	0.0015873	0.0046729
1335	18	55738503	55811717	73215	Complex	NA	0.00634921	NA
1336	18	57234258	57254890	20633	Complex	NA	0.0222222	NA
1337	18	58229090	58247604	18515	Deletion	0.00110865	0.0015873	NA
1338	18	58735569	58746449	10881	Duplication	0.00110865	0.0015873	NA
1339	18	61155737	61224962	69226	Duplication	0.00997783	0.0111111	0.00934579
1340	18	61272616	61290268	17653	Deletion	0.0620843	0.0047619	0.228972
1341	18	61332632	61480057	147426	Complex	NA	NA	0.14486
1342	18	62379876	62383932	4057	Duplication	0.0354767	0.0365079	0.0373832
1343	18	62546186	62548074	1889	Duplication	0.00221729	NA	0.00934579
1344	18	62902671	62914898	12228	Deletion	0.00221729	0.0031746	NA
1345	18	64746037	64749281	3245	Deletion	0.00221729	0.0031746	NA
1346	18	65058054	65064556	6503	Duplication	0.00110865	NA	0.0046729
1347	18	65579695	65585280	5586	Deletion	0.0332594	0.031746	0.0373832
1348	19	393089	468681	75593	Deletion	0.00776053	0.0111111	NA
1349	19	1471385	1479572	8188	Deletion	0.00110865	NA	0.0046729
1350	19	1966852	1982263	15412	Deletion	0.00443459	0.00634921	NA
1351	19	2931955	2967756	35802	Deletion	0.00443459	0.00634921	NA
1352	19	2992169	3026705	34537	Duplication	0.00332594	0.0015873	0.00934579
1353	19	3566417	3579800	13384	Duplication	0.00221729	0.0031746	NA
1354	19	3790034	3803689	13656	Deletion	0.00110865	0.0015873	NA
1355	19	3836886	3848625	11740	Deletion	0.00110865	NA	0.0046729
1356	19	6156952	6241685	84734	Duplication	0.00886918	0.0015873	0.0327103
1357	19	7859877	7864803	4927	Deletion	0.00776053	0.0015873	0.0280374
1358	19	7982684	7987238	4555	Duplication	0.00110865	NA	NA
1359	19	8911358	8921388	10031	Deletion	0.00110865	0.0015873	NA
1360	19	9118442	9124050	5609	Duplication	0.00554324	0.00793651	NA
1361	19	9467640	9489653	22014	Deletion	0.00110865	0.0015873	NA
1362	19	10675863	10802239	126377	Deletion	0.00332594	0.0047619	NA
1363	19	11581951	11594990	13040	Complex	NA	0.0015873	0.0140187
1364	19	11676580	11697250	20671	Deletion	0.00110865	NA	NA
1365	19	14288179	14292872	4694	Deletion	0.00110865	0.0015873	NA
1366	19	16116057	16232967	116911	Duplication	0.0421286	0.0031746	0.130841
1367	19	16552094	16564403	12310	Duplication	0.00886918	0.0111111	NA
1368	19	16647214	16673922	26709	Duplication	0.00110865	0.0015873	NA
1369	19	18729900	18815095	85196	Complex	NA	0.0015873	NA
1370	19	20823084	20854741	31658	Deletion	0.00110865	NA	NA
1371	19	20898081	21012027	113947	Deletion	0.00110865	NA	0.0046729
1372	19	23549150	23570240	21091	Deletion	0.00110865	0.0015873	NA
1373	19	23609457	23623263	13807	Deletion	0.00221729	0.0031746	NA
1374	19	23927209	23937215	10007	Deletion	0.0421286	0.0571429	NA
1375	19	23956716	23991089	34374	Duplication	0.0576497	0.0761905	NA
1376	19	24814163	24817962	3800	Deletion	0.00110865	NA	0.0046729
1377	19	25483961	25489969	6009	Duplication	0.00221729	0.0031746	NA
1378	19	26163905	26204009	40105	Complex	NA	0.0047619	NA
1379	19	31338955	31382724	43770	Deletion	0.00443459	0.00634921	NA
1380	19	38246195	38311452	65258	Deletion	0.00110865	0.0015873	NA
1381	19	39431931	39566902	134972	Complex	NA	0.0015873	NA
1382	19	43252451	43407937	155487	Deletion	0.00110865	0.0015873	NA
1383	19	46472328	46610785	138458	Duplication	0.00332594	0.0015873	NA
1384	19	47620760	47661227	40468	Deletion	0.00110865	NA	0.0046729
1385	19	48187956	48200777	12822	Deletion	0.00110865	0.0015873	NA
1386	19	48849430	48855388	5959	Duplication	0.00110865	0.0015873	NA
1387	19	50224136	50450039	225904	Duplication	0.00997783	NA	0.0373832
1388	19	51318402	51344780	26379	Deletion	0.00221729	0.0015873	0.0046729
1389	19	51505417	51613805	108389	Deletion	0.00665188	0.0031746	0.0186916
1390	19	51835374	51847367	11994	Deletion	0.00110865	0.0015873	NA
1391	19	52157782	52277579	119798	Complex	NA	NA	NA
1392	19	52305855	52314843	8989	Deletion	0.00110865	NA	NA
1393	19	54969220	54976524	7305	Deletion	0.00110865	NA	NA
1394	19	55137609	55208814	71206	Deletion	0.00110865	NA	0.0046729
1395	19	55770667	55800414	29748	Deletion	0.00110865	0.0015873	NA
1396	19	56469778	56476966	7189	Deletion	0.00110865	NA	NA
1397	19	56819705	56835770	16066	Deletion	0.00665188	0.00952381	NA
1398	19	56857632	56873527	15896	Duplication	0.00554324	0.00793651	NA
1399	19	60522830	60539534	16705	Deletion	0.00110865	NA	0.0046729
1400	19	62420393	62457059	36667	Deletion	0.00110865	0.0015873	NA
1401	19	62732848	62740171	7324	Deletion	0.00776053	0.00793651	NA
1402	19	63060662	63070293	9632	Deletion	0.00110865	NA	NA
1403	19	63215573	63297658	82086	Deletion	0.00332594	0.0015873	0.00934579
1404	20	2781379	3001433	220055	Complex	NA	NA	NA
1405	20	11048758	11098477	49720	Duplication	0.0210643	0.015873	0.0280374
1406	20	13226060	13233391	7332	Deletion	0.00110865	0.0015873	NA
1407	20	13500713	13521443	20731	Deletion	0.0177384	0.0031746	0.0560748
1408	20	17223949	17251657	27709	Duplication	0.00110865	0.0015873	NA
1409	20	29975198	29981580	6383	Duplication	0.00110865	NA	0.0046729
1410	20	30727781	30731062	3282	Deletion	0.0155211	0.0015873	0.0420561
1411	20	34338059	34340391	2333	Complex	NA	NA	0.0046729
1412	20	34539238	34542680	3443	Deletion	0.00221729	0.0031746	NA
1413	20	34686231	34728912	42682	Duplication	0.00665188	0.0047619	NA
1414	20	35304566	35328332	23767	Deletion	0.00110865	NA	0.0046729
1415	20	37681357	37687070	5714	Deletion	0.0177384	0.0206349	0.0046729
1416	20	39298980	39349989	51010	Duplication	0.0432373	0.0587302	NA
1417	20	40568964	40582003	13040	Duplication	0.00665188	0.00952381	NA
1418	20	42994736	43039137	44402	Deletion	0.0177384	0.0111111	0.0373832
1419	20	45893408	45896007	2600	Duplication	0.00110865	NA	NA
1420	20	46045856	46050950	5095	Deletion	0.00110865	NA	NA
1421	20	46199445	46210236	10792	Deletion	0.00332594	NA	0.0140187
1422	20	46826293	46902891	76599	Deletion	0.00110865	NA	0.0046729
1423	20	47016820	47031551	14732	Deletion	0.00332594	NA	0.0140187
1424	20	48049386	48055783	6398	Duplication	0.00110865	NA	NA
1425	20	49416422	49458928	42507	Duplication	0.00110865	0.0015873	NA
1426	20	50401544	50404239	2696	Duplication	0.00110865	NA	0.0046729
1427	20	50953384	50962962	9579	Duplication	0.00110865	NA	0.0046729
1428	20	51480615	51522397	41783	Deletion	0.00110865	NA	0.0046729
1429	20	51931978	51981042	49065	Deletion	0.0432373	0.0015873	0.154206
1430	20	52464803	52488713	23911	Deletion	0.00221729	NA	0.00934579
1431	20	52746106	52774434	28329	Duplication	0.00110865	0.0015873	NA
1432	20	53024269	53042905	18637	Deletion	0.00110865	NA	0.0046729
1433	20	55343903	55347819	3917	Deletion	0.00110865	NA	0.0046729
1434	20	55486598	55628161	141564	Deletion	0.00665188	0.00952381	NA
1435	20	56012606	56036175	23570	Deletion	0.00110865	0.0015873	NA
1436	20	58932980	58940794	7815	Deletion	0.00110865	NA	0.0046729
1437	20	59877107	59973089	95983	Duplication	0.00665188	0.00952381	NA
1438	20	60263329	60287783	24455	Deletion	0.00332594	NA	0.0140187
1439	20	60365668	60372093	6426	Deletion	0.00221729	0.0031746	NA
1440	20	60391422	60438531	47110	Duplication	0.0155211	0.0222222	NA
1441	20	60617730	60629093	11364	Duplication	0.00110865	NA	NA
1442	20	62219400	62236131	16732	Duplication	0.00554324	0.00793651	NA
1443	20	62347399	62354314	6916	Deletion	0.00886918	0.0111111	0.0046729
1444	20	65569425	65573118	3694	Duplication	0.00110865	0.0015873	NA
1445	20	66482992	66496537	13546	Deletion	0.00110865	NA	NA
1446	20	69889888	69897775	7888	Deletion	0.00110865	0.0015873	NA
1447	20	70618256	70628206	9951	Duplication	0.00110865	0.0015873	NA
1448	20	71097489	71180101	82613	Deletion	0.00110865	0.0015873	NA
1449	20	71523961	71570917	46957	Duplication	0.00221729	NA	NA
1450	20	71887732	71971476	83745	Duplication	0.0254989	0.0031746	0.0934579
1451	21	289502	438111	148610	Complex	NA	NA	NA
1452	21	1370986	1399978	28993	Deletion	0.00332594	0.0031746	NA
1453	21	1709793	1723198	13406	Deletion	0.00886918	NA	0.0373832
1454	21	3747579	3761580	14002	Deletion	0.00332594	0.0047619	NA
1455	21	5038839	5157791	118953	Duplication	0.00110865	0.0015873	NA
1456	21	5530835	5535570	4736	Deletion	0.00221729	NA	0.00934579
1457	21	6171317	6202006	30690	Deletion	0.00221729	NA	0.00934579
1458	21	6372345	6394491	22147	Duplication	0.0199557	NA	0.0841121
1459	21	10545078	10553015	7938	Deletion	0.00110865	NA	NA
1460	21	14161932	14170471	8540	Deletion	0.00332594	0.0015873	0.00934579
1461	21	16434919	16476962	42044	Deletion	0.00110865	0.0015873	NA
1462	21	19655901	19751556	95656	Complex	NA	NA	NA
1463	21	19791905	19794484	2580	Duplication	0.00110865	0.0015873	NA
1464	21	19990273	20008435	18163	Duplication	0.00221729	0.0031746	NA
1465	21	23725396	23749139	23744	Deletion	0.00221729	0.0031746	NA
1466	21	29393662	29422909	29248	Duplication	0.00110865	0.0015873	NA
1467	21	31875847	31892036	16190	Duplication	0.00110865	0.0015873	NA
1468	21	34660364	34669824	9461	Deletion	0.00110865	0.0015873	NA
1469	21	34767932	34797153	29222	Duplication	0.0399113	0.0571429	NA
1470	21	34811809	34862867	51059	Duplication	0.0155211	0.0222222	NA
1471	21	36913695	36935644	21950	Deletion	0.00110865	0.0015873	NA
1472	21	37527166	37538554	11389	Duplication	0.00221729	0.0031746	NA
1473	21	38961119	38979948	18830	Duplication	0.00110865	NA	NA
1474	21	40418741	40423269	4529	Deletion	0.0144124	0.015873	NA
1475	21	41221141	41652305	431165	Duplication	0.04102	0.0555556	NA
1476	21	45436049	45468714	32666	Deletion	0.00110865	0.0015873	NA
1477	21	47777740	47791112	13373	Deletion	0.00110865	NA	NA
1478	21	47917170	47930344	13175	Deletion	0.00110865	0.0015873	NA
1479	21	50667621	50677925	10305	Duplication	0.00110865	NA	0.0046729
1480	21	50707709	50720625	12917	Deletion	0.00110865	0.0015873	NA
1481	21	51612911	51621607	8697	Deletion	0.00110865	NA	0.0046729
1482	21	51819758	51852810	33053	Deletion	0.0742794	0.0952381	0.00934579
1483	21	53026954	53044625	17672	Deletion	0.00221729	0.0031746	NA
1484	21	53693590	53716517	22928	Deletion	0.0210643	0.0301587	NA
1485	21	54066818	54078461	11644	Deletion	0.0277162	0.0380952	NA
1486	21	54411347	54413542	2196	Duplication	0.00332594	NA	0.0140187
1487	21	54450543	54459158	8616	Deletion	0.0620843	0.0888889	NA
1488	21	57663720	57683470	19751	Deletion	0.00110865	NA	0.0046729
1489	21	58340511	58372607	32097	Deletion	0.00110865	0.0015873	NA
1490	21	58828046	58943053	115008	Deletion	0.00332594	0.0047619	NA
1491	21	59356806	59381009	24204	Duplication	0.00110865	0.0015873	NA
1492	21	59499131	59505874	6744	Deletion	0.00110865	NA	0.0046729
1493	21	64590263	64605991	15729	Deletion	0.00110865	NA	NA
1494	21	68303262	68332522	29261	Deletion	0.00110865	0.0015873	NA
1495	21	68912714	68973803	61090	Duplication	0.00110865	0.0015873	NA
1496	21	69042829	69078049	35221	Deletion	0.00110865	0.0015873	NA
1497	21	69156105	69184802	28698	Complex	NA	NA	0.0140187
1498	21	69515596	69547566	31971	Duplication	0.00110865	0.0015873	NA
1499	21	69716287	69750420	34134	Deletion	0.00554324	0.0031746	0.00934579
1500	21	69771444	69858568	87125	Duplication	0.00554324	0.00793651	NA
1501	22	898375	936564	38190	Duplication	0.00110865	NA	0.0046729
1502	22	1448301	1456701	8401	Duplication	0.00110865	NA	NA
1503	22	5617700	5626914	9215	Deletion	0.00110865	NA	NA
1504	22	6654034	6656501	2468	Duplication	0.00776053	0.0047619	0.0140187
1505	22	11681181	11696145	14965	Duplication	0.00110865	NA	NA
1506	22	14933105	14947070	13966	Duplication	0.00110865	0.0015873	NA
1507	22	15293304	15299479	6176	Deletion	0.00110865	NA	NA
1508	22	20204445	20244770	40326	Deletion	0.00776053	0.0111111	NA
1509	22	22291474	22295661	4188	Deletion	0.0144124	0.0206349	NA
1510	22	22783057	22789614	6558	Deletion	0.04102	0.0142857	0.0934579
1511	22	24470427	24476265	5839	Deletion	0.00110865	0.0015873	NA
1512	22	25322727	25409199	86473	Deletion	0.0277162	0.0380952	NA
1513	22	25959044	25977384	18341	Deletion	0.00110865	0.0015873	NA
1514	22	26353443	26358786	5344	Deletion	0.0155211	0.0126984	0.00934579
1515	22	27813633	27827703	14071	Deletion	0.00110865	NA	0.0046729
1516	22	28364975	28373544	8570	Deletion	0.00110865	NA	0.0046729
1517	22	32566206	32577585	11380	Deletion	0.00110865	0.0015873	NA
1518	22	38001881	38027506	25626	Deletion	0.00997783	0.0031746	0.0186916
1519	22	38230230	38254257	24028	Duplication	0.00221729	0.0031746	NA
1520	22	38715203	38730754	15552	Deletion	0.00110865	0.0015873	NA
1521	22	41202720	41208418	5699	Deletion	0.00665188	0.0047619	0.0140187
1522	22	41746921	41772564	25644	Deletion	0.0232816	0.031746	NA
1523	22	41800738	41807412	6675	Deletion	0.00110865	NA	0.0046729
1524	22	42438079	42451776	13698	Deletion	0.00110865	0.0015873	NA
1525	22	49130299	49141307	11009	Deletion	0.00110865	0.0015873	NA
1526	22	50932818	50948130	15313	Deletion	0.00110865	0.0015873	NA
1527	22	52799396	52812605	13210	Deletion	0.00110865	NA	0.0046729
1528	22	55999540	56008557	9018	Deletion	0.00110865	NA	0.0046729
1529	22	58103278	58134840	31563	Duplication	0.00110865	NA	NA
1530	22	58531901	58570962	39062	Deletion	0.00110865	0.0015873	NA
1531	22	58727064	58749166	22103	Deletion	0.00110865	0.0015873	NA
1532	22	59018921	59045848	26928	Duplication	0.00110865	NA	0.0046729
1533	22	59378002	59418877	40876	Deletion	0.00332594	0.0031746	0.0046729
1534	23	417845	430451	12607	Duplication	0.00776053	0.0111111	NA
1535	23	659151	681363	22213	Deletion	0.00221729	NA	0.00934579
1536	23	1883549	1889633	6085	Deletion	0.00110865	0.0015873	NA
1537	23	2077252	2088679	11428	Duplication	0.00443459	0.0015873	0.00934579
1538	23	7738609	7747269	8661	Deletion	0.00110865	NA	0.0046729
1539	23	8043634	8060362	16729	Deletion	0.00110865	NA	0.0046729
1540	23	8360083	8412394	52312	Deletion	0.00110865	0.0015873	NA
1541	23	12070897	12095902	25006	Deletion	0.00110865	NA	NA
1542	23	12864086	12868476	4391	Duplication	0.00110865	0.0015873	NA
1543	23	17002634	17018464	15831	Deletion	0.00332594	NA	0.0140187
1544	23	18311110	18327788	16679	Duplication	0.00110865	NA	0.0046729
1545	23	19726765	19733800	7036	Deletion	0.00110865	NA	NA
1546	23	20332890	20345371	12482	Duplication	0.00110865	0.0015873	NA
1547	23	21952688	21983374	30687	Deletion	0.00665188	0.00952381	NA
1548	23	25195172	25197026	1855	Deletion	0.00221729	0.0031746	NA
1549	23	25560755	25714786	154032	Complex	NA	NA	NA
1550	23	25953514	26559360	605847	Duplication	0.0254989	0.0238095	0.0280374
1551	23	27033658	27099451	65794	Duplication	0.00665188	0.00634921	0.00934579
1552	23	27759552	27801348	41797	Duplication	0.00443459	NA	0.0140187
1553	23	27833040	27847948	14909	Duplication	0.00110865	0.0015873	NA
1554	23	28059704	28077790	18087	Duplication	0.00886918	0.00793651	0.0046729
1555	23	28628235	28770375	142141	Complex	NA	NA	NA
1556	23	28836068	28847653	11586	Deletion	0.00110865	NA	0.0046729
1557	23	28995203	28998253	3051	Duplication	0.00221729	0.0015873	0.0046729
1558	23	29037560	29072880	35321	Duplication	0.00332594	0.0047619	NA
1559	23	29080059	29169841	89783	Deletion	0.00110865	NA	NA
1560	23	29240903	29296310	55408	Complex	NA	NA	0.0981308
1561	23	29464712	29521709	56998	Duplication	0.0266075	0.0190476	0.0514019
1562	23	29670307	29688717	18411	Deletion	0.0177384	0.0253968	NA
1563	23	29894306	29912219	17914	Duplication	0.00886918	0.0126984	NA
1564	23	30690737	30692095	1359	Deletion	0.00110865	0.0015873	NA
1565	23	30780074	30783850	3777	Deletion	0.00886918	0.0031746	0.0280374
1566	23	30825549	30832935	7387	Duplication	0.00332594	0.0047619	NA
1567	23	32309478	32342351	32874	Deletion	0.00110865	0.0015873	NA
1568	23	34445410	34449074	3665	Deletion	0.00110865	0.0015873	NA
1569	23	34868440	34927333	58894	Duplication	0.00110865	NA	0.0046729
1570	23	35793939	35811961	18023	Duplication	0.056541	0.0619048	0.0560748
1571	23	40117537	40150560	33024	Duplication	0.00110865	NA	0.0046729
1572	23	43637225	43640026	2802	Duplication	0.00110865	0.0015873	NA
1573	23	45183301	45190907	7607	Deletion	0.00110865	NA	NA
1574	23	46639446	46644971	5526	Duplication	0.00110865	0.0015873	NA
1575	23	50531167	50537747	6581	Deletion	0.00110865	NA	0.0046729
1576	23	52309899	52361504	51606	Deletion	0.00110865	NA	0.0046729
1577	23	52412008	52476936	64929	Complex	NA	NA	NA
1578	24	201134	210684	9551	Duplication	0.00110865	0.0015873	NA
1579	24	6119629	6122017	2389	Duplication	0.00110865	0.0015873	NA
1580	24	6612075	6640738	28664	Duplication	0.0243902	0.0349206	NA
1581	24	10285541	10294278	8738	Duplication	0.00110865	0.0015873	NA
1582	24	14188544	14209308	20765	Deletion	0.00110865	0.0015873	NA
1583	24	15696209	15704725	8517	Deletion	0.00332594	0.0047619	NA
1584	24	15910723	15917700	6978	Deletion	0.00332594	NA	0.0140187
1585	24	16747631	16758513	10883	Deletion	0.00554324	0.00793651	NA
1586	24	18828016	18875234	47219	Deletion	0.00221729	0.0015873	0.0046729
1587	24	20193601	20260146	66546	Duplication	0.00110865	0.0015873	NA
1588	24	23634881	23645468	10588	Deletion	0.00221729	NA	NA
1589	24	24290719	24299895	9177	Deletion	0.00443459	0.0031746	0.00934579
1590	24	26311089	26315254	4166	Duplication	0.00110865	0.0015873	NA
1591	24	27082885	27087954	5070	Duplication	0.00110865	0.0015873	NA
1592	24	27126273	27143342	17070	Duplication	0.0243902	0.0015873	0.0841121
1593	24	28519269	28524719	5451	Duplication	0.0476718	0.0650794	NA
1594	24	32808570	32815805	7236	Duplication	0.00110865	NA	0.0046729
1595	24	33552744	33565087	12344	Duplication	0.00110865	0.0015873	NA
1596	24	37256625	37260074	3450	Duplication	0.00110865	0.0015873	NA
1597	24	41106276	41111029	4754	Deletion	0.00221729	NA	0.00934579
1598	24	43057719	43087625	29907	Deletion	0.00554324	NA	0.0233645
1599	24	45423693	45435522	11830	Deletion	0.00110865	0.0015873	NA
1600	24	45523541	45526250	2710	Deletion	0.00110865	0.0015873	NA
1601	24	47487518	47522098	34581	Deletion	0.00110865	0.0015873	NA
1602	24	53698285	53702809	4525	Deletion	0.00110865	NA	0.0046729
1603	24	57931000	57932752	1753	Deletion	0.00110865	NA	NA
1604	24	62269817	62293909	24093	Duplication	0.00110865	0.0015873	NA
1605	25	277392	340376	62985	Deletion	0.00332594	0.0047619	NA
1606	25	466568	1234166	767599	Complex	NA	NA	0.0934579
1607	25	1402621	1465057	62437	Complex	NA	NA	NA
1608	25	1879616	1923521	43906	Duplication	0.00110865	0.0015873	NA
1609	25	2189170	2220861	31692	Deletion	0.00332594	NA	0.0140187
1610	25	9247273	9280613	33341	Duplication	0.0288248	0.0412698	NA
1611	25	9585990	9602773	16784	Duplication	0.0310421	0.0142857	0.0654206
1612	25	12820925	12827023	6099	Duplication	0.00110865	0.0015873	NA
1613	25	13888898	13892389	3492	Duplication	0.00110865	NA	0.0046729
1614	25	13905925	13909678	3754	Deletion	0.00110865	NA	NA
1615	25	15489174	15497217	8044	Deletion	0.00332594	0.0015873	0.00934579
1616	25	18550527	18558090	7564	Duplication	0.00110865	0.0015873	NA
1617	25	19340740	19371728	30989	Deletion	0.00110865	0.0015873	NA
1618	25	20173964	20220026	46063	Deletion	0.00110865	0.0015873	NA
1619	25	29398417	29414079	15663	Deletion	0.00110865	NA	NA
1620	25	30303717	30313599	9883	Deletion	0.00110865	NA	0.0046729
1621	25	30992623	31002048	9426	Deletion	0.00110865	NA	NA
1622	25	33313824	33318049	4226	Deletion	0.00110865	NA	0.0046729
1623	25	35592196	35598270	6075	Duplication	0.00221729	0.0031746	NA
1624	25	35707727	35759427	51701	Duplication	0.00443459	0.0031746	NA
1625	25	38236621	38241407	4787	Duplication	0.00554324	0.00634921	NA
1626	25	39874438	39877036	2599	Duplication	0.00997783	0.0126984	NA
1627	25	40718571	40800125	81555	Deletion	0.00997783	0.00634921	0.0233645
1628	25	41074859	41186789	111931	Duplication	0.00110865	0.0015873	NA
1629	25	41398719	41488800	90082	Deletion	0.00443459	0.0015873	0.0140187
1630	25	41542706	41547093	4388	Deletion	0.00110865	0.0015873	NA
1631	25	41562549	41565383	2835	Deletion	0.00110865	0.0015873	NA
1632	25	41654708	41704635	49928	Duplication	0.00110865	NA	NA
1633	25	42209916	42321155	111240	Duplication	0.0121951	0.0174603	NA
1634	26	1763187	1860337	97151	Deletion	0.00221729	0.0015873	0.0046729
1635	26	2179227	2218054	38828	Deletion	0.00221729	NA	0.00934579
1636	26	2427680	2441939	14260	Deletion	0.00110865	NA	0.0046729
1637	26	3136765	3148674	11910	Duplication	0.00110865	0.0015873	NA
1638	26	3611224	3641038	29815	Deletion	0.00221729	NA	0.00934579
1639	26	3939578	4009070	69493	Duplication	0.00110865	0.0015873	NA
1640	26	4783961	4825731	41771	Deletion	0.00110865	NA	NA
1641	26	5612237	5621012	8776	Deletion	0.0277162	0.0396825	NA
1642	26	10183382	10220697	37316	Deletion	0.00110865	0.0015873	NA
1643	26	12091937	12101409	9473	Deletion	0.00776053	0.0111111	NA
1644	26	15092213	15125876	33664	Duplication	0.00221729	0.0031746	NA
1645	26	16568882	16590387	21506	Duplication	0.00110865	0.0015873	NA
1646	26	18017043	18055819	38777	Deletion	0.00110865	0.0015873	NA
1647	26	18498833	18514980	16148	Duplication	0.00110865	0.0015873	NA
1648	26	19199990	19201712	1723	Duplication	0.00110865	NA	0.0046729
1649	26	21569155	21600589	31435	Duplication	0.00110865	0.0015873	NA
1650	26	21761090	21798160	37071	Deletion	0.00110865	NA	0.0046729
1651	26	23636796	23663652	26857	Deletion	0.00110865	0.0015873	NA
1652	26	24991317	24994351	3035	Duplication	0.0133038	0.015873	NA
1653	26	25391547	25399239	7693	Deletion	0.00110865	0.0015873	NA
1654	26	25488249	25509679	21431	Duplication	0.0365854	0.0507937	NA
1655	26	25734195	25767270	33076	Deletion	0.00110865	0.0015873	NA
1656	26	26783755	26809474	25720	Deletion	0.00221729	0.0031746	NA
1657	26	28225253	28280280	55028	Deletion	0.00110865	0.0015873	NA
1658	26	31071689	31077400	5712	Duplication	0.00110865	0.0015873	NA
1659	26	32999116	33004346	5231	Duplication	0.00110865	0.0015873	NA
1660	26	34018649	34021969	3321	Deletion	0.0110865	0.0047619	0.0186916
1661	26	35108512	35114002	5491	Duplication	0.00443459	0.00634921	NA
1662	26	40171723	40191276	19554	Duplication	0.0177384	NA	0.0607477
1663	26	44222978	44262266	39289	Deletion	0.00221729	0.0031746	NA
1664	26	47467415	47479926	12512	Duplication	0.00110865	0.0015873	NA
1665	26	49993384	50004310	10927	Deletion	0.0232816	0.00952381	0.0700935
1666	26	50630351	50653309	22959	Deletion	0.00110865	0.0015873	NA
1667	26	50916828	51037038	120211	Deletion	0.00221729	0.0031746	NA
1668	26	51723457	51738567	15111	Duplication	0.00110865	0.0015873	NA
1669	26	51869464	51896688	27225	Deletion	0.00110865	0.0015873	NA
1670	27	2796421	2833829	37409	Deletion	0.00886918	0.00952381	0.00934579
1671	27	4318102	4342623	24522	Deletion	0.0177384	0.0253968	NA
1672	27	5413959	5447247	33289	Duplication	0.00221729	0.0031746	NA
1673	27	6302680	7186762	884083	Duplication	0.018847	0.0206349	0.0186916
1674	27	9018338	9067963	49626	Deletion	0.00554324	0.00793651	NA
1675	27	10078473	10106410	27938	Complex	NA	NA	NA
1676	27	12226368	12235101	8734	Deletion	0.00110865	NA	0.0046729
1677	27	17693380	17697369	3990	Deletion	0.00110865	NA	0.0046729
1678	27	19098055	19223670	125616	Duplication	0.00221729	0.0031746	NA
1679	27	20438521	20448682	10162	Duplication	0.00443459	0.0047619	0.0046729
1680	27	20643908	20657693	13786	Deletion	0.00110865	NA	0.0046729
1681	27	23099177	23274417	175241	Deletion	0.04102	NA	0.149533
1682	27	23526240	23542996	16757	Deletion	0.00110865	NA	0.0046729
1683	27	27240389	27244648	4260	Deletion	0.00110865	NA	0.0046729
1684	27	30365798	30388133	22336	Duplication	0.00332594	0.0047619	NA
1685	27	31287525	31316163	28639	Deletion	0.00110865	NA	NA
1686	27	34334612	34471515	136904	Duplication	0.00221729	0.0031746	NA
1687	27	36033678	36047408	13731	Deletion	0.00110865	NA	0.0046729
1688	27	37530458	37536507	6050	Deletion	0.00110865	NA	0.0046729
1689	27	38205173	38409429	204257	Duplication	0.00443459	0.00634921	NA
1690	27	39554004	39566002	11999	Deletion	0.0465632	0.0428571	0.0514019
1691	27	40025615	40035240	9626	Duplication	0.00110865	0.0015873	NA
1692	27	43995400	43999371	3972	Duplication	0.00332594	0.0015873	0.00934579
1693	28	39225	456426	417202	Complex	NA	NA	NA
1694	28	3242776	3253317	10542	Duplication	0.00110865	0.0015873	NA
1695	28	7962812	8004161	41350	Deletion	0.00110865	NA	NA
1696	28	8433414	8481056	47643	Deletion	0.00110865	0.0015873	NA
1697	28	10017207	10022957	5751	Deletion	0.00110865	0.0015873	NA
1698	28	10705675	10737139	31465	Deletion	0.0454545	0.0619048	NA
1699	28	12142310	12155565	13256	Duplication	0.00110865	NA	0.0046729
1700	28	12808309	12889913	81605	Deletion	0.00221729	0.0031746	NA
1701	28	20698197	20715622	17426	Deletion	0.00110865	NA	0.0046729
1702	28	20778594	20792725	14132	Deletion	0.00110865	NA	0.0046729
1703	28	21179100	21200642	21543	Deletion	0.00110865	NA	0.0046729
1704	28	22562325	22571976	9652	Deletion	0.0498891	0.068254	NA
1705	28	22586919	22597647	10729	Duplication	0.00110865	NA	NA
1706	28	23886572	23901575	15004	Duplication	0.00110865	NA	NA
1707	28	24497074	24533611	36538	Deletion	0.00221729	0.0015873	NA
1708	28	26400453	26409123	8671	Deletion	0.0144124	0.0111111	0.0280374
1709	28	27413371	27456295	42925	Deletion	0.00110865	NA	0.0046729
1710	28	27516605	27539074	22470	Deletion	0.00110865	NA	NA
1711	28	28979090	28990416	11327	Deletion	0.00110865	NA	0.0046729
1712	28	29561660	29569672	8013	Deletion	0.00110865	0.0015873	NA
1713	28	34581194	34601278	20085	Deletion	0.00221729	0.0031746	NA
1714	28	35257076	35367236	110161	Complex	NA	NA	0.00934579
1715	28	36654525	36662921	8397	Deletion	0.00110865	NA	NA
1716	28	36964814	36994695	29882	Deletion	0.00110865	0.0015873	NA
1717	28	37629349	37645518	16170	Deletion	0.00776053	0.0111111	NA
1718	28	41566656	41575855	9200	Deletion	0.00221729	0.0015873	0.0046729
1719	29	1296127	1306151	10025	Deletion	0.00110865	NA	NA
1720	29	2309144	2315301	6158	Deletion	0.0144124	0.0206349	NA
1721	29	4584388	4604848	20461	Duplication	0.00110865	NA	NA
1722	29	5270120	5286042	15923	Duplication	0.00886918	0.00952381	0.0046729
1723	29	5442819	5456512	13694	Deletion	0.00886918	0.0111111	NA
1724	29	18784871	18821433	36563	Duplication	0.00221729	0.0015873	NA
1725	29	18938870	18940636	1767	Duplication	0.00110865	NA	0.0046729
1726	29	19167104	19209188	42085	Deletion	0.00443459	0.00634921	NA
1727	29	21513613	21518820	5208	Duplication	0.00443459	NA	0.0140187
1728	29	21880666	21901824	21159	Deletion	0.0365854	0.0492063	NA
1729	29	22270132	22290089	19958	Deletion	0.00886918	0.00793651	0.0046729
1730	29	23764145	23780508	16364	Deletion	0.0521064	0.0380952	0.0700935
1731	29	24642506	24653914	11409	Deletion	0.00110865	0.0015873	NA
1732	29	27099425	27127685	28261	Deletion	0.0133038	0.00793651	0.0233645
1733	29	27260153	27288723	28571	Deletion	0.0166297	0.0111111	0.0327103
1734	29	27453559	27454921	1363	Duplication	0.00221729	0.0031746	NA
1735	29	28773680	28802197	28518	Complex	NA	0.0015873	0.0046729
1736	29	38304578	38345075	40498	Duplication	0.00110865	0.0015873	NA
1737	29	38604306	38752213	147908	Complex	NA	NA	NA
1738	29	39097327	39189409	92083	Deletion	0.00110865	0.0015873	NA
1739	29	40206657	40220102	13446	Deletion	0.00110865	0.0015873	NA
1740	29	40879556	40900255	20700	Deletion	0.00110865	0.0015873	NA
1741	29	41835815	41896904	61090	Duplication	0.0709534	0.084127	0.0327103
1742	29	41933678	41947165	13488	Complex	NA	0.047619	NA
1743	29	42930986	42954157	23172	Duplication	0.00110865	0.0015873	NA
1744	29	44777342	44858985	81644	Complex	NA	0.00634921	0.0046729
1745	29	47725553	47731596	6044	Duplication	0.00332594	0.0047619	NA
1746	29	48070831	48084021	13191	Duplication	0.00110865	0.0015873	NA
1747	29	48941683	49193480	251798	Duplication	0.00110865	NA	NA
1748	29	49270200	49283953	13754	Deletion	0.00110865	0.0015873	NA
1749	29	49580733	49666182	85450	Deletion	0.00443459	0.0031746	0.00934579
1750	29	49673100	49686183	13084	Duplication	0.00110865	NA	NA
1751	29	50138788	50156088	17301	Duplication	0.00110865	NA	NA
1752	29	50193713	50229562	35850	Deletion	0.00110865	NA	0.0046729
1753	29	50270366	50286135	15770	Deletion	0.00110865	0.0015873	NA
1754	29	50349683	50466048	116366	Duplication	0.00443459	0.0047619	NA
1755	29	50846946	50848928	1983	Deletion	0.00110865	NA	0.0046729

## Sheet: Table S3
Table S3. Chromosome-wide CNVR coverage based on ARS-UCD1.2
Chr	Total length CNVRs	Chromosome length	Chromosome-wide CNVR coverage (%)
1	2911185	158534110	1.83631
2	3062269	136231102	2.24785
3	4637061	121005158	3.83212
4	2902398	120000601	2.41865
5	3245470	120089316	2.70255
6	4382464	117806340	3.72006
7	4447255	110682743	4.01802
8	2335521	113319770	2.061
9	2440474	105454467	2.31424
10	3177763	103308737	3.07599
11	2344332	106982474	2.19132
12	4278400	87216183	4.90551
13	1443315	83472345	1.72909
14	1975037	82403003	2.3968
15	3766045	85007780	4.43024
16	2281043	81013979	2.81562
17	2538030	73167244	3.46881
18	1778406	65850629	2.70067
19	2419359	63449741	3.81303
20	1488572	71974595	2.06819
21	1911520	69862954	2.7361
22	620475	60773035	1.02097
23	1873135	52498615	3.56797
24	398955	62317253	0.6402
25	1681068	42350435	3.96942
26	999500	51992305	1.9224
27	1852927	45612108	4.06236
28	1061139	45940150	2.30983
29	1372107	51098607	2.68521
Total	69625225	2489415779	2.79685

## Sheet: Table S4
Table S4. Chromosome-wide CNVR coverage based on UMD3.1
Chr	Total length CNVRs	Chromosome length	Chromosome-wide CNVR coverage (%)
1	3064334	158337067	1.93532
2	2659200	137060424	1.94017
3	4537157	121430405	3.73643
4	3134786	120829699	2.59438
5	4166058	121191424	3.43758
6	4207251	119458736	3.52193
7	6009199	112638659	5.33493
8	2736331	113384836	2.41331
9	2768081	105708250	2.6186
10	4938433	104305016	4.73461
11	2544106	107310763	2.37078
12	8734787	91163125	9.58149
13	1590812	84240350	1.88842
14	3079266	84648390	3.63771
15	3992571	85296676	4.6808
16	2764229	81724687	3.38237
17	2656605	75158596	3.53467
18	2222586	66004023	3.36735
19	2415245	64057457	3.77044
20	1440676	72042655	1.99975
21	1888686	71599096	2.63786
22	722307	61435874	1.17571
23	2202114	52530062	4.1921
24	593937	62714930	0.947042
25	1713439	42904170	3.99364
26	1037526	51681464	2.00754
27	1464762	45407902	3.22579
28	1095900	46312546	2.36631
29	1626589	51505224	3.1581
Total	82006973	2512082506	3.2645

## Sheet: Table S5
Table S5. Comparison between CNVRs identified in the present study with previous studies in terms of count and length
Study	Studied breed	Number of breed	Number of Animals	Number of CNVR	Mean size of CNVR (kb)	Min size of CNVR (kb)	Max size of CNVR (Mb)	Total length of CNVR (Mb)	Number of overlapping CNVRs	Ratio of overlapping CNVRs (%)	Total length of overlapping CNVR (Mb)
Jiang et al., 2013	Holstein	1	96	357	96.2	10.7	2.8	34.4073	115	32.2129	16.0508
Sasaki et al., 2016	Japanese black cattle	1	1481	861	50.7	1.1	1.4	43.6549	258	29.9652	13.167
Xu et al., 2016	Multi breeds	8	205	257	59.4	0.7	1.1	12.4432	41	15.9533	3.26401
Prinsen et al., 2016	Brown Swiss	1	1410	563	102.3	1.3	4.3	57.649	162	28.7744	22.1243
Upadhyay et al., 2017	Multi breeds	38	196	923	66.1	1.5	3.5	61.0641	374	40.52	30.8275
Nandolo et al., 2018	Brown Swiss	1	48	306	77.2	1.3	1.8	23.6385	70	22.8758	4.50073
Nandolo et al., 2018	Tyrol Grey	1	120	606	98.4	1.3	2.6	59.631	84	13.8614	8.62511
Nandolo et al., 2018	Pinzgauer	1	119	528	80	1.3	2	42.6743	139	26.3258	12.9437
Lee et al [this study; UMD3.1]	Holstein and Jersey	2	475	1866	43.9	0.6	4.3	82.0051	.	.	.
Lee et al [this study; ARS-UCD1.2]	Holstein and Jersey	2	475	1755	39.6	0.6	1.8	69.6252	.	.	.

## Sheet: Table S6
Table S6. CNVRs with high Fst values (0.12 <) and the genes affected by the high Fst CNVRs
CNVR id	Type	CHR	Start	End	Fst	Allele frequency		Overlapping genes
						Holstein	Jersey
126	Deletion	2	29865481	29876633	0.21552	0.0015873	0.130841	SCN9A
254	Deletion	3	68419203	68432560	0.135036	0	0.0747664	ENSBTAG00000053587
380	Duplication	4	105193283	105304020	0.212708	0.0380952	0.238318	Olfactory receptor 9A4, CLEC5A, TAS2R38, MGAM
455	Deletion	5	93521394	93527214	0.173402	0	0.0981308	ENSBTAG00000008541
547	Deletion	6	84395081	84428819	0.175546	0.244444	0	UGT2B4
776	Deletion	9	65639637	65661344	0.336923	0.015873	0.266355	ENSBTAG00000026578
826	Duplication	10	17789958	17807140	0.156927	0.0047619	0.107477	LRRC49
839	Deletion	10	27704658	27716508	0.234135	0.0031746	0.149533	ENSBTAG00000054764 (pseudogene)
1048	Deletion	13	53463194	53511604	0.130521	0.0269841	0.154206	SIRPB1, ENSBTAG00000054594
1161	Deletion	15	44864891	44927375	0.126571	0	0.0700935	olfactory receptor 491, ENSBTAG00000037384, ENSBTAG00000048922
1312	Duplication	18	13322081	13411161	0.314266	0.0619048	0.369159	SLC7A5, CA5A, BANP
1340	Deletion	18	61272616	61290268	0.340524	0.0047619	0.228972	MGC138914, LOC510904
1366	Duplication	19	16116057	16232967	0.205081	0.0031746	0.130841	ASIC2, ENSBTAG0000043850 (rRNA)
1450	Duplication	20	71887732	71971476	0.143623	0.0031746	0.0934579	ENSBTAG00000055240, ENSBTAG00000048135, ENSBTAG00000047700, ENSBTAG00000047632
1458	Duplication	21	6372345	6394491	0.151001	0	0.0841121	ADAMTS17
